# Supplementary material for: Genetics and Molecular Modeling of New Mutations of Familial Intrahepatic Cholestasis in a Single Italian Center
Source: PLoS One. 2015 Dec 17;10(12):e0145021. doi: 10.1371/journal.pone.0145021 (PMC4683058; doi:10.1371/journal.pone.0145021)
Supplement: S1 Model — (PDB) [file pone.0145021.s003.pdb]

REMARK    Homology model of human MDR3
ATOM      1  H   ILE    40      -0.438   0.442  -0.766  1.00  0.00
ATOM      2  N   ILE    40       0.000   0.000   0.000  1.00  0.00
ATOM      3  CA  ILE    40       1.460   0.000   0.000  1.00  0.00
ATOM      4  C   ILE    40       2.007   1.424   0.000  1.00  0.00
ATOM      5  O   ILE    40       1.243   2.377   0.137  1.00  0.00
ATOM      6  CB  ILE    40       2.007  -0.780  -1.217  1.00  0.00
ATOM      7  CG1 ILE    40       1.524  -0.139  -2.523  1.00  0.00
ATOM      8  CG2 ILE    40       1.524  -2.231  -1.179  1.00  0.00
ATOM      9  CD1 ILE    40       2.129  -0.826  -3.743  1.00  0.00
ATOM     10  H   GLY    41       3.675   0.582  -0.297  1.00  0.00
ATOM     11  N   GLY    41       3.259   1.466  -0.156  1.00  0.00
ATOM     12  CA  GLY    41       4.081   2.628  -0.150  1.00  0.00
ATOM     13  C   GLY    41       4.592   3.053   1.142  1.00  0.00
ATOM     14  O   GLY    41       5.804   3.136   1.329  1.00  0.00
ATOM     15  H   VAL    42       2.853   3.563   1.790  1.00  0.00
ATOM     16  N   VAL    42       3.766   3.337   2.090  1.00  0.00
ATOM     17  CA  VAL    42       4.079   3.342   3.563  1.00  0.00
ATOM     18  C   VAL    42       4.781   2.200   4.178  1.00  0.00
ATOM     19  O   VAL    42       5.886   2.360   4.693  1.00  0.00
ATOM     20  CB  VAL    42       2.729   3.581   4.275  1.00  0.00
ATOM     21  CG1 VAL    42       2.923   3.627   5.790  1.00  0.00
ATOM     22  CG2 VAL    42       2.117   4.906   3.824  1.00  0.00
ATOM     23  H   LEU    43       3.399   0.768   3.655  1.00  0.00
ATOM     24  N   LEU    43       4.213   0.996   4.165  1.00  0.00
ATOM     25  CA  LEU    43       4.858  -0.023   4.956  1.00  0.00
ATOM     26  C   LEU    43       6.243  -0.207   4.225  1.00  0.00
ATOM     27  O   LEU    43       7.282  -0.269   4.880  1.00  0.00
ATOM     28  CB  LEU    43       4.109  -1.358   5.003  1.00  0.00
ATOM     29  CG  LEU    43       2.727  -1.241   5.656  1.00  0.00
ATOM     30  CD1 LEU    43       1.997  -2.581   5.589  1.00  0.00
ATOM     31  CD2 LEU    43       2.867  -0.832   7.122  1.00  0.00
ATOM     32  H   THR    44       5.317  -0.199   2.483  1.00  0.00
ATOM     33  N   THR    44       6.172  -0.272   2.970  1.00  0.00
ATOM     34  CA  THR    44       7.455  -0.467   2.188  1.00  0.00
ATOM     35  C   THR    44       8.484   0.717   2.359  1.00  0.00
ATOM     36  O   THR    44       9.617   0.492   2.778  1.00  0.00
ATOM     37  CB  THR    44       7.122  -0.652   0.695  1.00  0.00
ATOM     38  OG1 THR    44       6.332  -1.822   0.535  1.00  0.00
ATOM     39  CG2 THR    44       8.390  -0.799  -0.143  1.00  0.00
ATOM     40  H   LEU    45       7.211   2.181   1.702  1.00  0.00
ATOM     41  N   LEU    45       8.111   1.971   2.051  1.00  0.00
ATOM     42  CA  LEU    45       9.073   3.055   2.245  1.00  0.00
ATOM     43  C   LEU    45       9.558   2.896   3.655  1.00  0.00
ATOM     44  O   LEU    45      10.753   3.022   3.913  1.00  0.00
ATOM     45  CB  LEU    45       8.464   4.447   2.054  1.00  0.00
ATOM     46  CG  LEU    45       9.498   5.571   2.186  1.00  0.00
ATOM     47  CD1 LEU    45      10.577   5.422   1.116  1.00  0.00
ATOM     48  CD2 LEU    45       8.824   6.932   2.017  1.00  0.00
ATOM     49  H   PHE    46       7.664   2.519   4.340  1.00  0.00
ATOM     50  N   PHE    46       8.623   2.612   4.555  1.00  0.00
ATOM     51  CA  PHE    46       9.053   2.433   5.895  1.00  0.00
ATOM     52  C   PHE    46      10.039   1.282   5.971  1.00  0.00
ATOM     53  O   PHE    46      10.914   1.276   6.834  1.00  0.00
ATOM     54  CB  PHE    46       7.862   2.164   6.821  1.00  0.00
ATOM     55  CG  PHE    46       8.290   1.990   8.261  1.00  0.00
ATOM     56  CD1 PHE    46       8.580   3.102   9.048  1.00  0.00
ATOM     57  CD2 PHE    46       8.396   0.715   8.811  1.00  0.00
ATOM     58  CE1 PHE    46       8.974   2.940  10.376  1.00  0.00
ATOM     59  CE2 PHE    46       8.790   0.552  10.138  1.00  0.00
ATOM     60  CZ  PHE    46       9.079   1.665  10.919  1.00  0.00
ATOM     61  H   ARG    47       9.213   0.224   4.456  1.00  0.00
ATOM     62  N   ARG    47       9.952   0.300   5.106  1.00  0.00
ATOM     63  CA  ARG    47      10.983  -0.694   5.114  1.00  0.00
ATOM     64  C   ARG    47      11.978  -0.761   3.965  1.00  0.00
ATOM     65  O   ARG    47      12.381  -1.850   3.561  1.00  0.00
ATOM     66  CB  ARG    47      10.257  -2.034   5.258  1.00  0.00
ATOM     67  CG  ARG    47       9.397  -2.077   6.522  1.00  0.00
ATOM     68  CD  ARG    47      10.263  -1.910   7.771  1.00  0.00
ATOM     69  NE  ARG    47      11.350  -2.911   7.763  1.00  0.00
ATOM     70  CZ  ARG    47      12.541  -2.656   7.251  1.00  0.00
ATOM     71  NH1 ARG    47      13.483  -3.577   7.264  1.00  0.00
ATOM     72  NH2 ARG    47      12.788  -1.475   6.726  1.00  0.00
ATOM     73  H   TYR    48      12.135   1.269   3.819  1.00  0.00
ATOM     74  N   TYR    48      12.416   0.420   3.400  1.00  0.00
ATOM     75  CA  TYR    48      13.273   0.457   2.219  1.00  0.00
ATOM     76  C   TYR    48      14.743   0.161   2.556  1.00  0.00
ATOM     77  O   TYR    48      15.032  -0.411   3.605  1.00  0.00
ATOM     78  CB  TYR    48      13.159   1.827   1.541  1.00  0.00
ATOM     79  CG  TYR    48      13.669   2.948   2.424  1.00  0.00
ATOM     80  CD1 TYR    48      14.582   3.880   1.927  1.00  0.00
ATOM     81  CD2 TYR    48      13.230   3.059   3.743  1.00  0.00
ATOM     82  CE1 TYR    48      15.051   4.912   2.742  1.00  0.00
ATOM     83  CE2 TYR    48      13.698   4.090   4.560  1.00  0.00
ATOM     84  CZ  TYR    48      14.607   5.014   4.056  1.00  0.00
ATOM     85  OH  TYR    48      15.068   6.029   4.858  1.00  0.00
ATOM     86  H   SER    49      15.340   0.835   0.815  1.00  0.00
ATOM     87  N   SER    49      15.677   0.543   1.696  1.00  0.00
ATOM     88  CA  SER    49      17.168   0.564   1.962  1.00  0.00
ATOM     89  C   SER    49      17.955  -0.761   2.442  1.00  0.00
ATOM     90  O   SER    49      18.692  -0.718   3.425  1.00  0.00
ATOM     91  CB  SER    49      17.362   1.684   2.986  1.00  0.00
ATOM     92  OG  SER    49      18.697   2.165   2.934  1.00  0.00
ATOM     93  H   ASP    50      17.203  -1.975   1.036  1.00  0.00
ATOM     94  N   ASP    50      17.830  -1.899   1.794  1.00  0.00
ATOM     95  CA  ASP    50      18.599  -3.030   2.175  1.00  0.00
ATOM     96  C   ASP    50      18.764  -4.099   1.021  1.00  0.00
ATOM     97  O   ASP    50      17.827  -4.338   0.263  1.00  0.00
ATOM     98  CB  ASP    50      17.957  -3.679   3.404  1.00  0.00
ATOM     99  CG  ASP    50      16.542  -4.164   3.102  1.00  0.00
ATOM    100  OD1 ASP    50      16.020  -4.962   3.887  1.00  0.00
ATOM    101  OD2 ASP    50      16.122  -3.481   1.812  1.00  0.00
ATOM    102  H   TRP    51      20.680  -4.343   1.648  1.00  0.00
ATOM    103  N   TRP    51      19.991  -4.658   1.015  1.00  0.00
ATOM    104  CA  TRP    51      20.312  -5.715   0.096  1.00  0.00
ATOM    105  C   TRP    51      20.714  -7.094   0.760  1.00  0.00
ATOM    106  O   TRP    51      20.090  -8.116   0.483  1.00  0.00
ATOM    107  CB  TRP    51      21.440  -5.225  -0.816  1.00  0.00
ATOM    108  CG  TRP    51      20.915  -4.457  -1.996  1.00  0.00
ATOM    109  CD1 TRP    51      20.928  -3.109  -2.139  1.00  0.00
ATOM    110  CD2 TRP    51      20.306  -4.985  -3.186  1.00  0.00
ATOM    111  NE1 TRP    51      20.362  -2.772  -3.348  1.00  0.00
ATOM    112  CE2 TRP    51      19.966  -3.905  -4.022  1.00  0.00
ATOM    113  CE3 TRP    51      20.018  -6.286  -3.615  1.00  0.00
ATOM    114  CZ2 TRP    51      19.355  -4.096  -5.258  1.00  0.00
ATOM    115  CZ3 TRP    51      19.406  -6.478  -4.853  1.00  0.00
ATOM    116  CH2 TRP    51      19.077  -5.392  -5.669  1.00  0.00
ATOM    117  H   GLN    52      22.204  -6.271   1.592  1.00  0.00
ATOM    118  N   GLN    52      21.708  -7.124   1.607  1.00  0.00
ATOM    119  CA  GLN    52      22.141  -8.187   2.511  1.00  0.00
ATOM    120  C   GLN    52      21.225  -8.048   3.720  1.00  0.00
ATOM    121  O   GLN    52      21.025  -9.012   4.455  1.00  0.00
ATOM    122  CB  GLN    52      23.605  -8.072   2.946  1.00  0.00
ATOM    123  CG  GLN    52      24.559  -8.363   1.787  1.00  0.00
ATOM    124  CD  GLN    52      26.012  -8.306   2.247  1.00  0.00
ATOM    125  NE2 GLN    52      26.851  -9.186   1.744  1.00  0.00
ATOM    126  OE1 GLN    52      26.383  -7.468   3.056  1.00  0.00
ATOM    127  H   ASP    53      21.025  -6.180   3.158  1.00  0.00
ATOM    128  N   ASP    53      20.705  -6.813   3.844  1.00  0.00
ATOM    129  CA  ASP    53      19.760  -6.356   4.844  1.00  0.00
ATOM    130  C   ASP    53      18.314  -7.049   4.680  1.00  0.00
ATOM    131  O   ASP    53      17.830  -7.692   5.609  1.00  0.00
ATOM    132  CB  ASP    53      19.624  -4.832   4.769  1.00  0.00
ATOM    133  CG  ASP    53      20.881  -4.136   5.281  1.00  0.00
ATOM    134  OD1 ASP    53      21.132  -3.003   4.857  1.00  0.00
ATOM    135  OD2 ASP    53      21.540  -5.100   6.251  1.00  0.00
ATOM    136  H   LYS    54      18.087  -6.350   2.790  1.00  0.00
ATOM    137  N   LYS    54      17.693  -6.896   3.512  1.00  0.00
ATOM    138  CA  LYS    54      16.403  -7.553   3.289  1.00  0.00
ATOM    139  C   LYS    54      16.570  -9.028   3.343  1.00  0.00
ATOM    140  O   LYS    54      15.702  -9.729   3.858  1.00  0.00
ATOM    141  CB  LYS    54      15.804  -7.138   1.941  1.00  0.00
ATOM    142  CG  LYS    54      14.351  -7.595   1.807  1.00  0.00
ATOM    143  CD  LYS    54      13.664  -6.878   0.645  1.00  0.00
ATOM    144  CE  LYS    54      12.145  -6.924   0.805  1.00  0.00
ATOM    145  NZ  LYS    54      11.493  -6.254  -0.351  1.00  0.00
ATOM    146  H   LEU    55      18.460  -9.028   2.324  1.00  0.00
ATOM    147  N   LEU    55      17.749  -9.529   2.791  1.00  0.00
ATOM    148  CA  LEU    55      17.882 -10.911   2.953  1.00  0.00
ATOM    149  C   LEU    55      18.168 -11.433   4.381  1.00  0.00
ATOM    150  O   LEU    55      17.597 -12.439   4.795  1.00  0.00
ATOM    151  CB  LEU    55      18.988 -11.364   1.997  1.00  0.00
ATOM    152  CG  LEU    55      19.257 -12.872   2.071  1.00  0.00
ATOM    153  CD1 LEU    55      18.003 -13.651   1.684  1.00  0.00
ATOM    154  CD2 LEU    55      20.387 -13.255   1.116  1.00  0.00
ATOM    155  H   PHE    56      19.581 -10.038   4.855  1.00  0.00
ATOM    156  N   PHE    56      19.014 -10.794   5.141  1.00  0.00
ATOM    157  CA  PHE    56      19.093 -11.256   6.494  1.00  0.00
ATOM    158  C   PHE    56      17.644 -11.182   7.166  1.00  0.00
ATOM    159  O   PHE    56      17.297 -12.037   7.978  1.00  0.00
ATOM    160  CB  PHE    56      20.089 -10.422   7.306  1.00  0.00
ATOM    161  CG  PHE    56      20.503 -11.116   8.584  1.00  0.00
ATOM    162  CD1 PHE    56      21.809 -11.003   9.055  1.00  0.00
ATOM    163  CD2 PHE    56      19.580 -11.875   9.299  1.00  0.00
ATOM    164  CE1 PHE    56      22.189 -11.644  10.233  1.00  0.00
ATOM    165  CE2 PHE    56      19.960 -12.516  10.477  1.00  0.00
ATOM    166  CZ  PHE    56      21.264 -12.400  10.943  1.00  0.00
ATOM    167  H   MET    57      17.197  -9.466   6.088  1.00  0.00
ATOM    168  N   MET    57      16.848 -10.107   6.752  1.00  0.00
ATOM    169  CA  MET    57      15.523  -9.923   7.278  1.00  0.00
ATOM    170  C   MET    57      14.439 -10.978   7.035  1.00  0.00
ATOM    171  O   MET    57      13.775 -11.407   7.976  1.00  0.00
ATOM    172  CB  MET    57      15.063  -8.567   6.736  1.00  0.00
ATOM    173  CG  MET    57      15.857  -7.419   7.358  1.00  0.00
ATOM    174  SD  MET    57      15.325  -5.818   6.709  1.00  0.00
ATOM    175  CE  MET    57      13.694  -5.739   7.470  1.00  0.00
ATOM    176  H   SER    58      14.722 -10.956   5.028  1.00  0.00
ATOM    177  N   SER    58      14.258 -11.405   5.775  1.00  0.00
ATOM    178  CA  SER    58      13.376 -12.541   5.491  1.00  0.00
ATOM    179  C   SER    58      13.846 -13.780   6.152  1.00  0.00
ATOM    180  O   SER    58      13.036 -14.626   6.523  1.00  0.00
ATOM    181  CB  SER    58      13.278 -12.763   3.981  1.00  0.00
ATOM    182  OG  SER    58      14.557 -13.080   3.451  1.00  0.00
ATOM    183  H   LEU    59      15.819 -13.205   5.985  1.00  0.00
ATOM    184  N   LEU    59      15.194 -13.895   6.313  1.00  0.00
ATOM    185  CA  LEU    59      15.721 -15.061   6.987  1.00  0.00
ATOM    186  C   LEU    59      15.296 -15.131   8.453  1.00  0.00
ATOM    187  O   LEU    59      14.872 -16.184   8.923  1.00  0.00
ATOM    188  CB  LEU    59      17.249 -15.063   6.884  1.00  0.00
ATOM    189  CG  LEU    59      17.876 -16.376   7.367  1.00  0.00
ATOM    190  CD1 LEU    59      19.373 -16.386   7.067  1.00  0.00
ATOM    191  CD2 LEU    59      17.676 -16.534   8.874  1.00  0.00
ATOM    192  H   GLY    60      15.749 -13.189   8.732  1.00  0.00
ATOM    193  N   GLY    60      15.405 -14.008   9.162  1.00  0.00
ATOM    194  CA  GLY    60      15.020 -13.967  10.570  1.00  0.00
ATOM    195  C   GLY    60      13.515 -14.144  10.699  1.00  0.00
ATOM    196  O   GLY    60      13.048 -14.783  11.640  1.00  0.00
ATOM    197  H   THR    61      13.133 -13.115   8.987  1.00  0.00
ATOM    198  N   THR    61      12.759 -13.594   9.765  1.00  0.00
ATOM    199  CA  THR    61      11.321 -13.711   9.899  1.00  0.00
ATOM    200  C   THR    61      10.943 -15.190   9.838  1.00  0.00
ATOM    201  O   THR    61       9.969 -15.604  10.463  1.00  0.00
ATOM    202  CB  THR    61      10.572 -12.938   8.796  1.00  0.00
ATOM    203  OG1 THR    61      10.924 -11.564   8.869  1.00  0.00
ATOM    204  CG2 THR    61       9.059 -13.066   8.959  1.00  0.00
ATOM    205  H   ILE    62      12.478 -15.585   8.592  1.00  0.00
ATOM    206  N   ILE    62      11.725 -15.990   9.084  1.00  0.00
ATOM    207  CA  ILE    62      11.494 -17.427   8.979  1.00  0.00
ATOM    208  C   ILE    62      11.724 -18.024  10.360  1.00  0.00
ATOM    209  O   ILE    62      10.853 -18.715  10.886  1.00  0.00
ATOM    210  CB  ILE    62      12.420 -18.105   7.945  1.00  0.00
ATOM    211  CG1 ILE    62      12.084 -17.623   6.529  1.00  0.00
ATOM    212  CG2 ILE    62      12.249 -19.625   7.995  1.00  0.00
ATOM    213  CD1 ILE    62      13.112 -18.106   5.512  1.00  0.00
ATOM    214  H   MET    63      13.568 -17.182  10.500  1.00  0.00
ATOM    215  N   MET    63      12.895 -17.750  10.944  1.00  0.00
ATOM    216  CA  MET    63      13.186 -18.301  12.276  1.00  0.00
ATOM    217  C   MET    63      12.002 -18.047  13.152  1.00  0.00
ATOM    218  O   MET    63      11.701 -18.853  14.029  1.00  0.00
ATOM    219  CB  MET    63      14.437 -17.669  12.892  1.00  0.00
ATOM    220  CG  MET    63      15.661 -17.868  11.999  1.00  0.00
ATOM    221  SD  MET    63      16.079 -19.618  11.827  1.00  0.00
ATOM    222  CE  MET    63      15.358 -19.916  10.203  1.00  0.00
ATOM    223  H   ALA    64      11.664 -16.293  12.156  1.00  0.00
ATOM    224  N   ALA    64      11.369 -16.916  12.862  1.00  0.00
ATOM    225  CA  ALA    64      10.173 -16.601  13.639  1.00  0.00
ATOM    226  C   ALA    64       9.152 -17.597  13.559  1.00  0.00
ATOM    227  O   ALA    64       8.678 -18.077  14.587  1.00  0.00
ATOM    228  CB  ALA    64       9.634 -15.254  13.174  1.00  0.00
ATOM    229  H   ILE    65       9.308 -17.562  11.536  1.00  0.00
ATOM    230  N   ILE    65       8.809 -17.921  12.307  1.00  0.00
ATOM    231  CA  ILE    65       7.675 -18.827  12.071  1.00  0.00
ATOM    232  C   ILE    65       7.872 -20.208  12.632  1.00  0.00
ATOM    233  O   ILE    65       6.945 -20.779  13.202  1.00  0.00
ATOM    234  CB  ILE    65       7.396 -18.904  10.553  1.00  0.00
ATOM    235  CG1 ILE    65       6.910 -17.548  10.029  1.00  0.00
ATOM    236  CG2 ILE    65       6.321 -19.953  10.262  1.00  0.00
ATOM    237  CD1 ILE    65       6.838 -17.527   8.506  1.00  0.00
ATOM    238  H   ALA    66       9.865 -20.290  12.110  1.00  0.00
ATOM    239  N   ALA    66       9.122 -20.813  12.495  1.00  0.00
ATOM    240  CA  ALA    66       9.357 -22.174  12.903  1.00  0.00
ATOM    241  C   ALA    66       9.647 -22.135  14.401  1.00  0.00
ATOM    242  O   ALA    66       9.625 -23.172  15.060  1.00  0.00
ATOM    243  CB  ALA    66      10.520 -22.814  12.156  1.00  0.00
ATOM    244  H   HIS    67      10.230 -20.230  14.473  1.00  0.00
ATOM    245  N   HIS    67       9.924 -20.989  15.024  1.00  0.00
ATOM    246  CA  HIS    67       9.789 -20.815  16.468  1.00  0.00
ATOM    247  C   HIS    67       8.443 -20.743  17.076  1.00  0.00
ATOM    248  O   HIS    67       8.199 -21.364  18.108  1.00  0.00
ATOM    249  CB  HIS    67      10.588 -19.553  16.807  1.00  0.00
ATOM    250  CG  HIS    67      10.651 -19.268  18.279  1.00  0.00
ATOM    251  ND1 HIS    67      11.475 -18.309  18.827  1.00  0.00
ATOM    252  CD2 HIS    67       9.980 -19.830  19.318  1.00  0.00
ATOM    253  CE1 HIS    67      11.304 -18.296  20.143  1.00  0.00
ATOM    254  NE2 HIS    67      10.400 -19.212  20.467  1.00  0.00
ATOM    255  H   GLY    68       7.698 -19.511  15.659  1.00  0.00
ATOM    256  N   GLY    68       7.464 -19.991  16.489  1.00  0.00
ATOM    257  CA  GLY    68       6.075 -19.871  17.038  1.00  0.00
ATOM    258  C   GLY    68       5.513 -21.265  16.953  1.00  0.00
ATOM    259  O   GLY    68       4.865 -21.727  17.890  1.00  0.00
ATOM    260  H   SER    69       6.390 -21.419  15.145  1.00  0.00
ATOM    261  N   SER    69       5.811 -21.866  15.808  1.00  0.00
ATOM    262  CA  SER    69       5.292 -23.190  15.518  1.00  0.00
ATOM    263  C   SER    69       5.817 -23.999  16.570  1.00  0.00
ATOM    264  O   SER    69       5.198 -24.987  16.955  1.00  0.00
ATOM    265  CB  SER    69       5.730 -23.750  14.164  1.00  0.00
ATOM    266  OG  SER    69       7.128 -24.000  14.169  1.00  0.00
ATOM    267  H   GLY    70       7.451 -22.854  16.776  1.00  0.00
ATOM    268  N   GLY    70       6.978 -23.651  17.117  1.00  0.00
ATOM    269  CA  GLY    70       7.575 -24.425  18.227  1.00  0.00
ATOM    270  C   GLY    70       6.657 -24.561  19.439  1.00  0.00
ATOM    271  O   GLY    70       6.379 -25.674  19.881  1.00  0.00
ATOM    272  H   LEU    71       6.434 -22.521  19.572  1.00  0.00
ATOM    273  N   LEU    71       6.178 -23.385  19.974  1.00  0.00
ATOM    274  CA  LEU    71       5.269 -23.397  21.158  1.00  0.00
ATOM    275  C   LEU    71       4.118 -24.400  21.188  1.00  0.00
ATOM    276  O   LEU    71       3.981 -25.152  22.151  1.00  0.00
ATOM    277  CB  LEU    71       4.726 -21.972  21.288  1.00  0.00
ATOM    278  CG  LEU    71       3.773 -21.805  22.478  1.00  0.00
ATOM    279  CD1 LEU    71       4.508 -22.089  23.785  1.00  0.00
ATOM    280  CD2 LEU    71       3.228 -20.378  22.522  1.00  0.00
ATOM    281  N   PRO    72       3.372 -24.345  20.125  1.00  0.00
ATOM    282  CA  PRO    72       2.303 -25.302  20.097  1.00  0.00
ATOM    283  C   PRO    72       2.646 -26.709  19.745  1.00  0.00
ATOM    284  O   PRO    72       1.945 -27.634  20.149  1.00  0.00
ATOM    285  CB  PRO    72       1.384 -24.677  19.045  1.00  0.00
ATOM    286  CG  PRO    72       2.304 -23.962  18.080  1.00  0.00
ATOM    287  CD  PRO    72       3.432 -23.381  18.916  1.00  0.00
ATOM    288  H   LEU    73       4.277 -26.183  18.595  1.00  0.00
ATOM    289  N   LEU    73       3.757 -26.932  18.973  1.00  0.00
ATOM    290  CA  LEU    73       4.185 -28.307  18.707  1.00  0.00
ATOM    291  C   LEU    73       4.475 -28.834  20.073  1.00  0.00
ATOM    292  O   LEU    73       4.045 -29.934  20.413  1.00  0.00
ATOM    293  CB  LEU    73       5.431 -28.422  17.824  1.00  0.00
ATOM    294  CG  LEU    73       5.163 -28.039  16.364  1.00  0.00
ATOM    295  CD1 LEU    73       6.475 -27.982  15.585  1.00  0.00
ATOM    296  CD2 LEU    73       4.246 -29.070  15.707  1.00  0.00
ATOM    297  H   MET    74       5.547 -27.106  20.515  1.00  0.00
ATOM    298  N   MET    74       5.248 -27.972  20.883  1.00  0.00
ATOM    299  CA  MET    74       5.607 -28.326  22.237  1.00  0.00
ATOM    300  C   MET    74       4.348 -28.790  22.978  1.00  0.00
ATOM    301  O   MET    74       4.405 -29.738  23.759  1.00  0.00
ATOM    302  CB  MET    74       6.243 -27.146  22.975  1.00  0.00
ATOM    303  CG  MET    74       6.273 -27.381  24.485  1.00  0.00
ATOM    304  SD  MET    74       7.343 -26.188  25.320  1.00  0.00
ATOM    305  CE  MET    74       6.155 -24.848  25.526  1.00  0.00
ATOM    306  H   MET    75       3.104 -27.336  22.155  1.00  0.00
ATOM    307  N   MET    75       3.214 -28.130  22.731  1.00  0.00
ATOM    308  CA  MET    75       2.055 -28.684  23.401  1.00  0.00
ATOM    309  C   MET    75       1.583 -30.072  22.980  1.00  0.00
ATOM    310  O   MET    75       1.183 -30.869  23.825  1.00  0.00
ATOM    311  CB  MET    75       0.923 -27.670  23.223  1.00  0.00
ATOM    312  CG  MET    75       1.191 -26.389  24.010  1.00  0.00
ATOM    313  SD  MET    75       1.391 -26.725  25.774  1.00  0.00
ATOM    314  CE  MET    75       2.970 -27.591  25.714  1.00  0.00
ATOM    315  H   ILE    76       1.985 -29.643  21.073  1.00  0.00
ATOM    316  N   ILE    76       1.649 -30.312  21.716  1.00  0.00
ATOM    317  CA  ILE    76       1.214 -31.618  21.228  1.00  0.00
ATOM    318  C   ILE    76       2.078 -32.740  21.801  1.00  0.00
ATOM    319  O   ILE    76       1.556 -33.781  22.192  1.00  0.00
ATOM    320  CB  ILE    76       1.246 -31.658  19.683  1.00  0.00
ATOM    321  CG1 ILE    76       0.153 -30.754  19.103  1.00  0.00
ATOM    322  CG2 ILE    76       1.014 -33.086  19.184  1.00  0.00
ATOM    323  CD1 ILE    76       0.250 -30.658  17.584  1.00  0.00
ATOM    324  H   VAL    77       3.745 -31.667  21.492  1.00  0.00
ATOM    325  N   VAL    77       3.366 -32.507  21.845  1.00  0.00
ATOM    326  CA  VAL    77       4.258 -33.500  22.430  1.00  0.00
ATOM    327  C   VAL    77       4.057 -33.724  23.855  1.00  0.00
ATOM    328  O   VAL    77       4.244 -34.840  24.336  1.00  0.00
ATOM    329  CB  VAL    77       5.720 -33.080  22.160  1.00  0.00
ATOM    330  CG1 VAL    77       6.687 -34.001  22.903  1.00  0.00
ATOM    331  CG2 VAL    77       6.029 -33.159  20.665  1.00  0.00
ATOM    332  H   PHE    78       3.600 -31.673  24.135  1.00  0.00
ATOM    333  N   PHE    78       3.642 -32.571  24.543  1.00  0.00
ATOM    334  CA  PHE    78       3.252 -32.738  25.939  1.00  0.00
ATOM    335  C   PHE    78       2.149 -33.672  25.965  1.00  0.00
ATOM    336  O   PHE    78       2.041 -34.472  26.892  1.00  0.00
ATOM    337  CB  PHE    78       2.833 -31.415  26.589  1.00  0.00
ATOM    338  CG  PHE    78       2.450 -31.591  28.041  1.00  0.00
ATOM    339  CD1 PHE    78       3.435 -31.697  29.021  1.00  0.00
ATOM    340  CD2 PHE    78       1.108 -31.650  28.409  1.00  0.00
ATOM    341  CE1 PHE    78       3.080 -31.859  30.359  1.00  0.00
ATOM    342  CE2 PHE    78       0.753 -31.812  29.747  1.00  0.00
ATOM    343  CZ  PHE    78       1.739 -31.917  30.721  1.00  0.00
ATOM    344  H   GLY    79       1.398 -32.918  24.248  1.00  0.00
ATOM    345  N   GLY    79       1.297 -33.608  24.947  1.00  0.00
ATOM    346  CA  GLY    79       0.175 -34.586  24.848  1.00  0.00
ATOM    347  C   GLY    79       0.501 -36.066  24.651  1.00  0.00
ATOM    348  O   GLY    79       0.010 -36.910  25.397  1.00  0.00
ATOM    349  H   GLU    80       1.706 -35.643  23.108  1.00  0.00
ATOM    350  N   GLU    80       1.303 -36.335  23.685  1.00  0.00
ATOM    351  CA  GLU    80       1.626 -37.745  23.446  1.00  0.00
ATOM    352  C   GLU    80       2.444 -38.361  24.670  1.00  0.00
ATOM    353  O   GLU    80       2.294 -39.540  24.980  1.00  0.00
ATOM    354  CB  GLU    80       2.426 -37.896  22.149  1.00  0.00
ATOM    355  CG  GLU    80       2.676 -39.366  21.814  1.00  0.00
ATOM    356  CD  GLU    80       3.389 -39.507  20.473  1.00  0.00
ATOM    357  OE1 GLU    80       3.729 -40.637  20.111  1.00  0.00
ATOM    358  OE2 GLU    80       3.591 -38.480  19.816  1.00  0.00
ATOM    359  H   MET    81       3.394 -36.602  25.048  1.00  0.00
ATOM    360  N   MET    81       3.263 -37.544  25.313  1.00  0.00
ATOM    361  CA  MET    81       3.990 -38.065  26.455  1.00  0.00
ATOM    362  C   MET    81       2.948 -38.363  27.489  1.00  0.00
ATOM    363  O   MET    81       3.009 -39.402  28.144  1.00  0.00
ATOM    364  CB  MET    81       5.017 -37.080  27.017  1.00  0.00
ATOM    365  CG  MET    81       6.192 -36.890  26.058  1.00  0.00
ATOM    366  SD  MET    81       7.527 -35.944  26.825  1.00  0.00
ATOM    367  CE  MET    81       6.773 -34.308  26.771  1.00  0.00
ATOM    368  H   THR    82       2.004 -36.640  27.052  1.00  0.00
ATOM    369  N   THR    82       1.998 -37.447  27.620  1.00  0.00
ATOM    370  CA  THR    82       0.896 -37.628  28.634  1.00  0.00
ATOM    371  C   THR    82       0.014 -38.819  28.324  1.00  0.00
ATOM    372  O   THR    82      -0.436 -39.507  29.238  1.00  0.00
ATOM    373  CB  THR    82       0.036 -36.352  28.711  1.00  0.00
ATOM    374  OG1 THR    82       0.851 -35.265  29.130  1.00  0.00
ATOM    375  CG2 THR    82      -1.111 -36.514  29.705  1.00  0.00
ATOM    376  H   ASP    83       0.091 -38.576  26.266  1.00  0.00
ATOM    377  N   ASP    83      -0.239 -39.083  27.045  1.00  0.00
ATOM    378  CA  ASP    83      -1.076 -40.233  26.832  1.00  0.00
ATOM    379  C   ASP    83      -0.368 -41.561  27.202  1.00  0.00
ATOM    380  O   ASP    83      -0.939 -42.388  27.909  1.00  0.00
ATOM    381  CB  ASP    83      -1.533 -40.271  25.371  1.00  0.00
ATOM    382  CG  ASP    83      -2.549 -41.384  25.135  1.00  0.00
ATOM    383  OD1 ASP    83      -3.557 -41.414  25.848  1.00  0.00
ATOM    384  OD2 ASP    83      -2.005 -42.226  23.993  1.00  0.00
ATOM    385  H   LYS    84       1.327 -41.121  26.177  1.00  0.00
ATOM    386  N   LYS    84       0.868 -41.784  26.745  1.00  0.00
ATOM    387  CA  LYS    84       1.560 -43.033  27.096  1.00  0.00
ATOM    388  C   LYS    84       1.477 -43.072  28.683  1.00  0.00
ATOM    389  O   LYS    84       1.375 -44.148  29.268  1.00  0.00
ATOM    390  CB  LYS    84       3.022 -43.087  26.642  1.00  0.00
ATOM    391  CG  LYS    84       3.136 -43.206  25.122  1.00  0.00
ATOM    392  CD  LYS    84       4.602 -43.257  24.691  1.00  0.00
ATOM    393  CE  LYS    84       4.724 -43.752  23.251  1.00  0.00
ATOM    394  NZ  LYS    84       6.155 -43.803  22.851  1.00  0.00
ATOM    395  H   PHE    85       1.581 -41.047  28.823  1.00  0.00
ATOM    396  N   PHE    85       1.515 -41.854  29.388  1.00  0.00
ATOM    397  CA  PHE    85       1.462 -41.702  30.886  1.00  0.00
ATOM    398  C   PHE    85       0.161 -42.297  31.422  1.00  0.00
ATOM    399  O   PHE    85       0.180 -43.032  32.407  1.00  0.00
ATOM    400  CB  PHE    85       1.569 -40.228  31.290  1.00  0.00
ATOM    401  CG  PHE    85       1.439 -40.038  32.784  1.00  0.00
ATOM    402  CD1 PHE    85       2.533 -40.258  33.619  1.00  0.00
ATOM    403  CD2 PHE    85       0.224 -39.640  33.338  1.00  0.00
ATOM    404  CE1 PHE    85       2.412 -40.083  34.997  1.00  0.00
ATOM    405  CE2 PHE    85       0.103 -39.465  34.715  1.00  0.00
ATOM    406  CZ  PHE    85       1.197 -39.686  35.543  1.00  0.00
ATOM    407  H   VAL    86      -0.854 -41.383  29.969  1.00  0.00
ATOM    408  N   VAL    86      -0.903 -41.970  30.762  1.00  0.00
ATOM    409  CA  VAL    86      -2.202 -42.479  31.193  1.00  0.00
ATOM    410  C   VAL    86      -2.317 -43.968  31.044  1.00  0.00
ATOM    411  O   VAL    86      -2.864 -44.634  31.920  1.00  0.00
ATOM    412  CB  VAL    86      -3.329 -41.778  30.402  1.00  0.00
ATOM    413  CG1 VAL    86      -4.690 -42.361  30.780  1.00  0.00
ATOM    414  CG2 VAL    86      -3.342 -40.281  30.709  1.00  0.00
ATOM    415  H   ASP    87      -1.387 -43.931  29.282  1.00  0.00
ATOM    416  N   ASP    87      -1.811 -44.509  29.961  1.00  0.00
ATOM    417  CA  ASP    87      -1.858 -45.953  29.740  1.00  0.00
ATOM    418  C   ASP    87      -1.108 -46.696  30.847  1.00  0.00
ATOM    419  O   ASP    87      -1.591 -47.710  31.345  1.00  0.00
ATOM    420  CB  ASP    87      -1.264 -46.307  28.374  1.00  0.00
ATOM    421  CG  ASP    87      -2.184 -45.873  27.237  1.00  0.00
ATOM    422  OD1 ASP    87      -1.718 -45.830  26.094  1.00  0.00
ATOM    423  OD2 ASP    87      -3.536 -45.586  27.867  1.00  0.00
ATOM    424  H   THR    88       0.397 -45.356  30.768  1.00  0.00
ATOM    425  N   THR    88       0.058 -46.168  31.215  1.00  0.00
ATOM    426  CA  THR    88       0.859 -46.787  32.296  1.00  0.00
ATOM    427  C   THR    88       0.070 -46.702  33.635  1.00  0.00
ATOM    428  O   THR    88       0.019 -47.677  34.382  1.00  0.00
ATOM    429  CB  THR    88       2.228 -46.097  32.455  1.00  0.00
ATOM    430  OG1 THR    88       2.942 -46.191  31.231  1.00  0.00
ATOM    431  CG2 THR    88       3.056 -46.755  33.557  1.00  0.00
ATOM    432  H   ALA    89      -0.405 -44.824  33.218  1.00  0.00
ATOM    433  N   ALA    89      -0.513 -45.550  33.878  1.00  0.00
ATOM    434  CA  ALA    89      -1.313 -45.310  35.082  1.00  0.00
ATOM    435  C   ALA    89      -2.584 -46.155  35.082  1.00  0.00
ATOM    436  O   ALA    89      -3.057 -46.556  36.143  1.00  0.00
ATOM    437  CB  ALA    89      -1.663 -43.831  35.188  1.00  0.00
ATOM    438  H   GLY    90      -2.656 -46.063  33.089  1.00  0.00
ATOM    439  N   GLY    90      -3.093 -46.405  33.905  1.00  0.00
ATOM    440  CA  GLY    90      -4.313 -47.198  33.784  1.00  0.00
ATOM    441  C   GLY    90      -4.046 -48.643  34.208  1.00  0.00
ATOM    442  O   GLY    90      -4.774 -49.187  35.034  1.00  0.00
ATOM    443  H   ASN    91      -2.424 -48.748  33.019  1.00  0.00
ATOM    444  N   ASN    91      -3.000 -49.250  33.645  1.00  0.00
ATOM    445  CA  ASN    91      -2.690 -50.629  33.935  1.00  0.00
ATOM    446  C   ASN    91      -2.203 -50.672  35.450  1.00  0.00
ATOM    447  O   ASN    91      -2.383 -51.682  36.127  1.00  0.00
ATOM    448  CB  ASN    91      -1.609 -51.206  33.017  1.00  0.00
ATOM    449  CG  ASN    91      -2.137 -51.408  31.600  1.00  0.00
ATOM    450  ND2 ASN    91      -1.275 -51.322  30.608  1.00  0.00
ATOM    451  OD1 ASN    91      -3.320 -51.641  31.396  1.00  0.00
ATOM    452  H   PHE    92      -1.495 -48.797  35.306  1.00  0.00
ATOM    453  N   PHE    92      -1.609 -49.561  35.920  1.00  0.00
ATOM    454  CA  PHE    92      -1.139 -49.448  37.289  1.00  0.00
ATOM    455  C   PHE    92      -2.406 -49.524  38.134  1.00  0.00
ATOM    456  O   PHE    92      -2.417 -50.183  39.171  1.00  0.00
ATOM    457  CB  PHE    92      -0.395 -48.140  37.578  1.00  0.00
ATOM    458  CG  PHE    92       0.157 -48.101  38.985  1.00  0.00
ATOM    459  CD1 PHE    92       0.747 -49.233  39.543  1.00  0.00
ATOM    460  CD2 PHE    92       0.080 -46.929  39.735  1.00  0.00
ATOM    461  CE1 PHE    92       1.256 -49.195  40.840  1.00  0.00
ATOM    462  CE2 PHE    92       0.589 -46.890  41.033  1.00  0.00
ATOM    463  CZ  PHE    92       1.176 -48.023  41.583  1.00  0.00
ATOM    464  H   SER    93      -3.280 -48.300  36.842  1.00  0.00
ATOM    465  N   SER    93      -3.395 -48.860  37.647  1.00  0.00
ATOM    466  CA  SER    93      -4.710 -48.933  38.286  1.00  0.00
ATOM    467  C   SER    93      -5.237 -50.366  38.246  1.00  0.00
ATOM    468  O   SER    93      -5.757 -50.860  39.244  1.00  0.00
ATOM    469  CB  SER    93      -5.703 -47.995  37.597  1.00  0.00
ATOM    470  OG  SER    93      -5.307 -46.644  37.784  1.00  0.00
ATOM    471  H   PHE    94      -4.676 -50.558  36.327  1.00  0.00
ATOM    472  N   PHE    94      -5.091 -51.015  37.097  1.00  0.00
ATOM    473  CA  PHE    94      -5.531 -52.400  36.953  1.00  0.00
ATOM    474  C   PHE    94      -4.488 -53.440  37.333  1.00  0.00
ATOM    475  O   PHE    94      -4.530 -54.565  36.839  1.00  0.00
ATOM    476  CB  PHE    94      -5.980 -52.615  35.504  1.00  0.00
ATOM    477  CG  PHE    94      -7.265 -51.880  35.192  1.00  0.00
ATOM    478  CD1 PHE    94      -7.229 -50.625  34.589  1.00  0.00
ATOM    479  CD2 PHE    94      -8.494 -52.455  35.506  1.00  0.00
ATOM    480  CE1 PHE    94      -8.414 -49.949  34.303  1.00  0.00
ATOM    481  CE2 PHE    94      -9.680 -51.779  35.220  1.00  0.00
ATOM    482  CZ  PHE    94      -9.638 -50.527  34.619  1.00  0.00
ATOM    483  N   PRO    95      -3.510 -53.053  38.255  1.00  0.00
ATOM    484  CA  PRO    95      -2.483 -53.993  38.706  1.00  0.00
ATOM    485  C   PRO    95      -3.210 -55.301  39.205  1.00  0.00
ATOM    486  O   PRO    95      -3.867 -55.980  38.419  1.00  0.00
ATOM    487  CB  PRO    95      -1.754 -53.292  39.855  1.00  0.00
ATOM    488  CG  PRO    95      -2.780 -52.372  40.480  1.00  0.00
ATOM    489  CD  PRO    95      -3.511 -51.702  39.329  1.00  0.00
ATOM    490  H   VAL    96      -2.535 -55.025  41.084  1.00  0.00
ATOM    491  N   VAL    96      -3.072 -55.601  40.489  1.00  0.00
ATOM    492  CA  VAL    96      -3.720 -56.792  41.041  1.00  0.00
ATOM    493  C   VAL    96      -3.525 -58.055  40.170  1.00  0.00
ATOM    494  O   VAL    96      -4.337 -58.976  40.229  1.00  0.00
ATOM    495  CB  VAL    96      -5.227 -56.514  41.242  1.00  0.00
ATOM    496  CG1 VAL    96      -5.432 -55.334  42.192  1.00  0.00
ATOM    497  CG2 VAL    96      -5.888 -56.180  39.905  1.00  0.00
ATOM    498  H   ASN    97      -1.812 -57.442  39.441  1.00  0.00
ATOM    499  N   ASN    97      -2.474 -58.168  39.350  1.00  0.00
ATOM    500  CA  ASN    97      -2.245 -59.199  38.407  1.00  0.00
ATOM    501  C   ASN    97      -0.807 -59.252  37.902  1.00  0.00
ATOM    502  O   ASN    97       0.015 -58.428  38.296  1.00  0.00
ATOM    503  CB  ASN    97      -3.211 -59.031  37.230  1.00  0.00
ATOM    504  CG  ASN    97      -2.992 -57.699  36.521  1.00  0.00
ATOM    505  ND2 ASN    97      -4.008 -57.184  35.859  1.00  0.00
ATOM    506  OD1 ASN    97      -1.910 -57.132  36.566  1.00  0.00
ATOM    507  H   PHE    98      -1.150 -60.937  36.770  1.00  0.00
ATOM    508  N   PHE    98      -0.498 -60.235  37.007  1.00  0.00
ATOM    509  CA  PHE    98       0.857 -60.250  36.369  1.00  0.00
ATOM    510  C   PHE    98       1.754 -59.099  36.934  1.00  0.00
ATOM    511  O   PHE    98       1.961 -58.092  36.260  1.00  0.00
ATOM    512  CB  PHE    98       0.730 -60.116  34.848  1.00  0.00
ATOM    513  CG  PHE    98       0.079 -58.813  34.444  1.00  0.00
ATOM    514  CD1 PHE    98       0.602 -57.599  34.884  1.00  0.00
ATOM    515  CD2 PHE    98      -1.050 -58.817  33.629  1.00  0.00
ATOM    516  CE1 PHE    98       0.000 -56.398  34.510  1.00  0.00
ATOM    517  CE2 PHE    98      -1.653 -57.617  33.255  1.00  0.00
ATOM    518  CZ  PHE    98      -1.127 -56.409  33.696  1.00  0.00
ATOM    519  H   SER    99       2.125 -60.231  38.438  1.00  0.00
ATOM    520  N   SER    99       2.263 -59.295  38.157  1.00  0.00
ATOM    521  CA  SER    99       2.947 -58.372  39.058  1.00  0.00
ATOM    522  C   SER    99       4.001 -57.650  38.228  1.00  0.00
ATOM    523  O   SER    99       4.518 -56.619  38.651  1.00  0.00
ATOM    524  CB  SER    99       3.613 -59.085  40.237  1.00  0.00
ATOM    525  OG  SER    99       4.644 -59.941  39.768  1.00  0.00
ATOM    526  H   LEU   100       3.587 -58.988  36.932  1.00  0.00
ATOM    527  N   LEU   100       4.214 -58.251  37.129  1.00  0.00
ATOM    528  CA  LEU   100       5.266 -57.942  36.181  1.00  0.00
ATOM    529  C   LEU   100       4.966 -56.718  35.326  1.00  0.00
ATOM    530  O   LEU   100       5.199 -56.737  34.119  1.00  0.00
ATOM    531  CB  LEU   100       5.503 -59.162  35.286  1.00  0.00
ATOM    532  CG  LEU   100       5.894 -60.414  36.079  1.00  0.00
ATOM    533  CD1 LEU   100       6.103 -61.594  35.131  1.00  0.00
ATOM    534  CD2 LEU   100       7.190 -60.169  36.849  1.00  0.00
ATOM    535  H   SER   101       4.107 -55.800  36.868  1.00  0.00
ATOM    536  N   SER   101       4.482 -55.729  35.957  1.00  0.00
ATOM    537  CA  SER   101       4.492 -54.477  35.313  1.00  0.00
ATOM    538  C   SER   101       5.843 -53.960  35.171  1.00  0.00
ATOM    539  O   SER   101       6.059 -52.990  34.448  1.00  0.00
ATOM    540  CB  SER   101       3.633 -53.478  36.091  1.00  0.00
ATOM    541  OG  SER   101       4.225 -53.207  37.353  1.00  0.00
ATOM    542  H   LEU   102       6.500 -55.490  36.320  1.00  0.00
ATOM    543  N   LEU   102       6.746 -54.644  35.876  1.00  0.00
ATOM    544  CA  LEU   102       8.186 -54.120  36.002  1.00  0.00
ATOM    545  C   LEU   102       8.647 -53.938  34.556  1.00  0.00
ATOM    546  O   LEU   102       9.433 -53.039  34.269  1.00  0.00
ATOM    547  CB  LEU   102       9.127 -55.079  36.736  1.00  0.00
ATOM    548  CG  LEU   102       8.826 -55.177  38.236  1.00  0.00
ATOM    549  CD1 LEU   102       7.391 -55.651  38.455  1.00  0.00
ATOM    550  CD2 LEU   102       9.777 -56.169  38.903  1.00  0.00
ATOM    551  H   LEU   103       7.468 -55.455  33.987  1.00  0.00
ATOM    552  N   LEU   103       8.136 -54.795  33.684  1.00  0.00
ATOM    553  CA  LEU   103       8.546 -54.781  32.265  1.00  0.00
ATOM    554  C   LEU   103       7.795 -53.622  31.629  1.00  0.00
ATOM    555  O   LEU   103       8.416 -52.681  31.139  1.00  0.00
ATOM    556  CB  LEU   103       8.212 -56.085  31.535  1.00  0.00
ATOM    557  CG  LEU   103       8.754 -56.119  30.102  1.00  0.00
ATOM    558  CD1 LEU   103      10.274 -55.964  30.109  1.00  0.00
ATOM    559  CD2 LEU   103       8.400 -57.447  29.434  1.00  0.00
ATOM    560  H   ASN   104       5.958 -54.387  32.132  1.00  0.00
ATOM    561  N   ASN   104       6.406 -53.665  31.631  1.00  0.00
ATOM    562  CA  ASN   104       5.591 -52.672  30.918  1.00  0.00
ATOM    563  C   ASN   104       6.051 -51.273  31.309  1.00  0.00
ATOM    564  O   ASN   104       6.132 -50.390  30.458  1.00  0.00
ATOM    565  CB  ASN   104       4.101 -52.843  31.224  1.00  0.00
ATOM    566  CG  ASN   104       3.248 -51.935  30.344  1.00  0.00
ATOM    567  ND2 ASN   104       1.992 -52.277  30.147  1.00  0.00
ATOM    568  OD1 ASN   104       3.718 -50.925  29.839  1.00  0.00
ATOM    569  N   PRO   105       6.344 -51.125  32.598  1.00  0.00
ATOM    570  CA  PRO   105       6.800 -49.794  33.190  1.00  0.00
ATOM    571  C   PRO   105       8.170 -49.338  32.828  1.00  0.00
ATOM    572  O   PRO   105       8.328 -48.273  32.235  1.00  0.00
ATOM    573  CB  PRO   105       6.689 -50.076  34.689  1.00  0.00
ATOM    574  CG  PRO   105       5.802 -51.297  34.804  1.00  0.00
ATOM    575  CD  PRO   105       6.121 -52.172  33.604  1.00  0.00
ATOM    576  H   GLY   106       9.188 -50.946  33.625  1.00  0.00
ATOM    577  N   GLY   106       9.261 -50.089  33.140  1.00  0.00
ATOM    578  CA  GLY   106      10.592 -49.602  32.735  1.00  0.00
ATOM    579  C   GLY   106      10.586 -49.464  31.230  1.00  0.00
ATOM    580  O   GLY   106      11.476 -48.831  30.665  1.00  0.00
ATOM    581  H   LYS   107       8.995 -50.547  31.171  1.00  0.00
ATOM    582  N   LYS   107       9.634 -50.021  30.634  1.00  0.00
ATOM    583  CA  LYS   107       9.438 -49.916  29.199  1.00  0.00
ATOM    584  C   LYS   107       9.032 -48.548  28.672  1.00  0.00
ATOM    585  O   LYS   107       9.692 -48.008  27.788  1.00  0.00
ATOM    586  CB  LYS   107       8.396 -50.966  28.801  1.00  0.00
ATOM    587  CG  LYS   107       9.013 -52.362  28.704  1.00  0.00
ATOM    588  CD  LYS   107      10.285 -52.333  27.856  1.00  0.00
ATOM    589  CE  LYS   107      11.231 -53.462  28.264  1.00  0.00
ATOM    590  NZ  LYS   107      12.445 -53.441  27.406  1.00  0.00
ATOM    591  H   ILE   108       7.486 -48.514  29.872  1.00  0.00
ATOM    592  N   ILE   108       7.996 -48.010  29.195  1.00  0.00
ATOM    593  CA  ILE   108       7.569 -46.715  28.834  1.00  0.00
ATOM    594  C   ILE   108       8.436 -45.790  29.498  1.00  0.00
ATOM    595  O   ILE   108       8.634 -44.676  29.017  1.00  0.00
ATOM    596  CB  ILE   108       6.099 -46.437  29.219  1.00  0.00
ATOM    597  CG1 ILE   108       5.943 -46.408  30.744  1.00  0.00
ATOM    598  CG2 ILE   108       5.187 -47.530  28.658  1.00  0.00
ATOM    599  CD1 ILE   108       6.029 -44.986  31.290  1.00  0.00
ATOM    600  H   LEU   109       8.912 -47.019  30.994  1.00  0.00
ATOM    601  N   LEU   109       9.063 -46.105  30.654  1.00  0.00
ATOM    602  CA  LEU   109       9.924 -45.200  31.400  1.00  0.00
ATOM    603  C   LEU   109      11.103 -44.805  30.536  1.00  0.00
ATOM    604  O   LEU   109      11.134 -43.698  30.004  1.00  0.00
ATOM    605  CB  LEU   109      10.418 -45.851  32.695  1.00  0.00
ATOM    606  CG  LEU   109      11.350 -44.940  33.501  1.00  0.00
ATOM    607  CD1 LEU   109      10.613 -43.669  33.918  1.00  0.00
ATOM    608  CD2 LEU   109      11.836 -45.659  34.759  1.00  0.00
ATOM    609  H   GLU   110      11.978 -46.599  30.838  1.00  0.00
ATOM    610  N   GLU   110      12.053 -45.716  30.403  1.00  0.00
ATOM    611  CA  GLU   110      13.217 -45.421  29.606  1.00  0.00
ATOM    612  C   GLU   110      12.797 -44.950  28.212  1.00  0.00
ATOM    613  O   GLU   110      13.433 -44.065  27.643  1.00  0.00
ATOM    614  CB  GLU   110      14.127 -46.647  29.495  1.00  0.00
ATOM    615  CG  GLU   110      15.410 -46.325  28.730  1.00  0.00
ATOM    616  CD  GLU   110      16.330 -47.540  28.668  1.00  0.00
ATOM    617  OE1 GLU   110      15.929 -48.598  29.162  1.00  0.00
ATOM    618  OE2 GLU   110      17.432 -47.403  28.125  1.00  0.00
ATOM    619  H   GLU   111      11.248 -46.234  28.208  1.00  0.00
ATOM    620  N   GLU   111      11.722 -45.547  27.680  1.00  0.00
ATOM    621  CA  GLU   111      11.233 -45.209  26.353  1.00  0.00
ATOM    622  C   GLU   111      10.849 -43.803  26.126  1.00  0.00
ATOM    623  O   GLU   111      11.364 -43.163  25.212  1.00  0.00
ATOM    624  CB  GLU   111      10.048 -46.133  26.056  1.00  0.00
ATOM    625  CG  GLU   111       9.405 -45.802  24.709  1.00  0.00
ATOM    626  CD  GLU   111       8.219 -46.720  24.430  1.00  0.00
ATOM    627  OE1 GLU   111       7.521 -46.483  23.441  1.00  0.00
ATOM    628  OE2 GLU   111       8.019 -47.657  25.211  1.00  0.00
ATOM    629  H   GLU   112       9.535 -43.809  27.664  1.00  0.00
ATOM    630  N   GLU   112       9.951 -43.282  26.941  1.00  0.00
ATOM    631  CA  GLU   112       9.566 -41.873  26.765  1.00  0.00
ATOM    632  C   GLU   112      10.721 -40.938  27.232  1.00  0.00
ATOM    633  O   GLU   112      10.822 -39.803  26.770  1.00  0.00
ATOM    634  CB  GLU   112       8.285 -41.556  27.543  1.00  0.00
ATOM    635  CG  GLU   112       7.101 -42.376  27.030  1.00  0.00
ATOM    636  CD  GLU   112       6.679 -41.915  25.639  1.00  0.00
ATOM    637  OE1 GLU   112       7.463 -42.096  24.704  1.00  0.00
ATOM    638  OE2 GLU   112       5.569 -41.383  25.520  1.00  0.00
ATOM    639  H   MET   113      11.439 -42.361  28.444  1.00  0.00
ATOM    640  N   MET   113      11.598 -41.432  28.152  1.00  0.00
ATOM    641  CA  MET   113      12.725 -40.694  28.707  1.00  0.00
ATOM    642  C   MET   113      13.532 -40.253  27.490  1.00  0.00
ATOM    643  O   MET   113      13.918 -39.090  27.394  1.00  0.00
ATOM    644  CB  MET   113      13.604 -41.527  29.643  1.00  0.00
ATOM    645  CG  MET   113      14.555 -40.645  30.450  1.00  0.00
ATOM    646  SD  MET   113      13.652 -39.467  31.482  1.00  0.00
ATOM    647  CE  MET   113      13.039 -40.609  32.734  1.00  0.00
ATOM    648  H   THR   114      13.424 -42.104  26.747  1.00  0.00
ATOM    649  N   THR   114      13.762 -41.190  26.586  1.00  0.00
ATOM    650  CA  THR   114      14.499 -40.908  25.353  1.00  0.00
ATOM    651  C   THR   114      13.708 -39.858  24.626  1.00  0.00
ATOM    652  O   THR   114      14.273 -38.865  24.172  1.00  0.00
ATOM    653  CB  THR   114      14.674 -42.143  24.449  1.00  0.00
ATOM    654  OG1 THR   114      15.390 -43.143  25.161  1.00  0.00
ATOM    655  CG2 THR   114      15.449 -41.797  23.179  1.00  0.00
ATOM    656  H   ARG   115      11.869 -40.913  24.904  1.00  0.00
ATOM    657  N   ARG   115      12.313 -40.115  24.529  1.00  0.00
ATOM    658  CA  ARG   115      11.552 -39.168  23.865  1.00  0.00
ATOM    659  C   ARG   115      11.728 -37.788  24.517  1.00  0.00
ATOM    660  O   ARG   115      11.777 -36.778  23.819  1.00  0.00
ATOM    661  CB  ARG   115      10.073 -39.564  23.867  1.00  0.00
ATOM    662  CG  ARG   115       9.207 -38.514  23.171  1.00  0.00
ATOM    663  CD  ARG   115       7.751 -38.972  23.104  1.00  0.00
ATOM    664  NE  ARG   115       6.913 -37.894  22.536  1.00  0.00
ATOM    665  CZ  ARG   115       6.817 -37.686  21.235  1.00  0.00
ATOM    666  NH1 ARG   115       6.059 -36.714  20.770  1.00  0.00
ATOM    667  NH2 ARG   115       7.482 -38.454  20.399  1.00  0.00
ATOM    668  H   TYR   116      11.767 -38.564  26.378  1.00  0.00
ATOM    669  N   TYR   116      11.827 -37.742  25.836  1.00  0.00
ATOM    670  CA  TYR   116      12.033 -36.461  26.503  1.00  0.00
ATOM    671  C   TYR   116      13.363 -35.878  25.914  1.00  0.00
ATOM    672  O   TYR   116      13.377 -34.752  25.422  1.00  0.00
ATOM    673  CB  TYR   116      12.150 -36.592  28.026  1.00  0.00
ATOM    674  CG  TYR   116      10.806 -36.823  28.686  1.00  0.00
ATOM    675  CD1 TYR   116      10.366 -38.119  28.961  1.00  0.00
ATOM    676  CD2 TYR   116       9.993 -35.741  29.026  1.00  0.00
ATOM    677  CE1 TYR   116       9.128 -38.331  29.570  1.00  0.00
ATOM    678  CE2 TYR   116       8.754 -35.950  29.634  1.00  0.00
ATOM    679  CZ  TYR   116       8.326 -37.245  29.904  1.00  0.00
ATOM    680  OH  TYR   116       7.107 -37.453  30.503  1.00  0.00
ATOM    681  H   ALA   117      14.328 -37.607  26.367  1.00  0.00
ATOM    682  N   ALA   117      14.414 -36.697  25.994  1.00  0.00
ATOM    683  CA  ALA   117      15.719 -36.240  25.517  1.00  0.00
ATOM    684  C   ALA   117      15.708 -35.590  24.134  1.00  0.00
ATOM    685  O   ALA   117      16.244 -34.498  23.962  1.00  0.00
ATOM    686  CB  ALA   117      16.669 -37.431  25.533  1.00  0.00
ATOM    687  H   TYR   118      14.691 -37.144  23.371  1.00  0.00
ATOM    688  N   TYR   118      15.097 -36.264  23.183  1.00  0.00
ATOM    689  CA  TYR   118      15.009 -35.711  21.834  1.00  0.00
ATOM    690  C   TYR   118      14.068 -34.515  21.774  1.00  0.00
ATOM    691  O   TYR   118      14.099 -33.755  20.809  1.00  0.00
ATOM    692  CB  TYR   118      14.542 -36.793  20.855  1.00  0.00
ATOM    693  CG  TYR   118      15.611 -37.836  20.600  1.00  0.00
ATOM    694  CD1 TYR   118      15.578 -39.061  21.268  1.00  0.00
ATOM    695  CD2 TYR   118      16.640 -37.581  19.694  1.00  0.00
ATOM    696  CE1 TYR   118      16.564 -40.021  21.032  1.00  0.00
ATOM    697  CE2 TYR   118      17.628 -38.540  19.456  1.00  0.00
ATOM    698  CZ  TYR   118      17.586 -39.757  20.126  1.00  0.00
ATOM    699  OH  TYR   118      18.556 -40.701  19.894  1.00  0.00
ATOM    700  H   TYR   119      13.266 -34.993  23.523  1.00  0.00
ATOM    701  N   TYR   119      13.259 -34.347  22.776  1.00  0.00
ATOM    702  CA  TYR   119      12.338 -33.215  22.821  1.00  0.00
ATOM    703  C   TYR   119      13.010 -31.925  23.306  1.00  0.00
ATOM    704  O   TYR   119      13.000 -30.921  22.597  1.00  0.00
ATOM    705  CB  TYR   119      11.152 -33.559  23.728  1.00  0.00
ATOM    706  CG  TYR   119      10.134 -32.438  23.789  1.00  0.00
ATOM    707  CD1 TYR   119       9.215 -32.259  22.753  1.00  0.00
ATOM    708  CD2 TYR   119      10.105 -31.573  24.883  1.00  0.00
ATOM    709  CE1 TYR   119       8.278 -31.226  22.811  1.00  0.00
ATOM    710  CE2 TYR   119       9.168 -30.539  24.943  1.00  0.00
ATOM    711  CZ  TYR   119       8.257 -30.370  23.906  1.00  0.00
ATOM    712  OH  TYR   119       7.335 -29.353  23.964  1.00  0.00
ATOM    713  H   TYR   120      13.579 -32.754  25.068  1.00  0.00
ATOM    714  N   TYR   120      13.594 -31.948  24.498  1.00  0.00
ATOM    715  CA  TYR   120      14.281 -30.745  24.975  1.00  0.00
ATOM    716  C   TYR   120      15.307 -30.425  23.900  1.00  0.00
ATOM    717  O   TYR   120      15.546 -29.256  23.606  1.00  0.00
ATOM    718  CB  TYR   120      14.981 -30.939  26.325  1.00  0.00
ATOM    719  CG  TYR   120      16.273 -31.718  26.194  1.00  0.00
ATOM    720  CD1 TYR   120      17.485 -31.053  26.004  1.00  0.00
ATOM    721  CD2 TYR   120      16.264 -33.112  26.261  1.00  0.00
ATOM    722  CE1 TYR   120      18.676 -31.773  25.883  1.00  0.00
ATOM    723  CE2 TYR   120      17.453 -33.834  26.141  1.00  0.00
ATOM    724  CZ  TYR   120      18.655 -33.162  25.952  1.00  0.00
ATOM    725  OH  TYR   120      19.826 -33.871  25.834  1.00  0.00
ATOM    726  H   SER   121      15.679 -32.420  23.500  1.00  0.00
ATOM    727  N   SER   121      15.947 -31.497  23.273  1.00  0.00
ATOM    728  CA  SER   121      16.949 -31.294  22.334  1.00  0.00
ATOM    729  C   SER   121      16.539 -30.627  21.026  1.00  0.00
ATOM    730  O   SER   121      17.140 -29.633  20.626  1.00  0.00
ATOM    731  CB  SER   121      17.586 -32.655  22.046  1.00  0.00
ATOM    732  OG  SER   121      18.231 -33.147  23.211  1.00  0.00
ATOM    733  H   GLY   122      15.022 -31.916  20.686  1.00  0.00
ATOM    734  N   GLY   122      15.525 -31.138  20.345  1.00  0.00
ATOM    735  CA  GLY   122      15.135 -30.537  19.061  1.00  0.00
ATOM    736  C   GLY   122      14.552 -29.140  19.253  1.00  0.00
ATOM    737  O   GLY   122      14.697 -28.287  18.381  1.00  0.00
ATOM    738  H   LEU   123      13.869 -29.650  21.064  1.00  0.00
ATOM    739  N   LEU   123      13.915 -28.934  20.386  1.00  0.00
ATOM    740  CA  LEU   123      13.273 -27.647  20.660  1.00  0.00
ATOM    741  C   LEU   123      14.403 -26.770  21.186  1.00  0.00
ATOM    742  O   LEU   123      14.832 -25.843  20.504  1.00  0.00
ATOM    743  CB  LEU   123      12.147 -27.728  21.695  1.00  0.00
ATOM    744  CG  LEU   123      11.417 -26.393  21.885  1.00  0.00
ATOM    745  CD1 LEU   123      10.853 -25.907  20.551  1.00  0.00
ATOM    746  CD2 LEU   123      10.264 -26.557  22.874  1.00  0.00
ATOM    747  H   GLY   124      14.459 -27.864  22.858  1.00  0.00
ATOM    748  N   GLY   124      14.855 -27.094  22.384  1.00  0.00
ATOM    749  CA  GLY   124      15.920 -26.349  23.014  1.00  0.00
ATOM    750  C   GLY   124      16.984 -25.802  22.105  1.00  0.00
ATOM    751  O   GLY   124      17.058 -24.592  21.901  1.00  0.00
ATOM    752  H   ALA   125      17.726 -27.653  21.732  1.00  0.00
ATOM    753  N   ALA   125      17.796 -26.684  21.556  1.00  0.00
ATOM    754  CA  ALA   125      18.875 -26.178  20.615  1.00  0.00
ATOM    755  C   ALA   125      18.140 -25.267  19.644  1.00  0.00
ATOM    756  O   ALA   125      18.581 -24.148  19.394  1.00  0.00
ATOM    757  CB  ALA   125      19.592 -27.289  19.858  1.00  0.00
ATOM    758  H   GLY   126      16.670 -26.690  19.299  1.00  0.00
ATOM    759  N   GLY   126      16.972 -25.775  19.087  1.00  0.00
ATOM    760  CA  GLY   126      16.171 -24.947  18.174  1.00  0.00
ATOM    761  C   GLY   126      16.065 -23.480  18.563  1.00  0.00
ATOM    762  O   GLY   126      16.672 -22.627  17.920  1.00  0.00
ATOM    763  H   VAL   127      14.867 -23.907  20.083  1.00  0.00
ATOM    764  N   VAL   127      15.334 -23.202  19.574  1.00  0.00
ATOM    765  CA  VAL   127      15.189 -21.805  19.988  1.00  0.00
ATOM    766  C   VAL   127      16.447 -20.976  20.223  1.00  0.00
ATOM    767  O   VAL   127      16.489 -19.802  19.861  1.00  0.00
ATOM    768  CB  VAL   127      14.314 -21.814  21.262  1.00  0.00
ATOM    769  CG1 VAL   127      14.072 -20.388  21.755  1.00  0.00
ATOM    770  CG2 VAL   127      12.961 -22.463  20.973  1.00  0.00
ATOM    771  H   LEU   128      17.395 -22.531  21.082  1.00  0.00
ATOM    772  N   LEU   128      17.461 -21.583  20.816  1.00  0.00
ATOM    773  CA  LEU   128      18.699 -20.852  21.079  1.00  0.00
ATOM    774  C   LEU   128      19.346 -20.354  19.789  1.00  0.00
ATOM    775  O   LEU   128      19.900 -19.257  19.761  1.00  0.00
ATOM    776  CB  LEU   128      19.678 -21.745  21.846  1.00  0.00
ATOM    777  CG  LEU   128      20.940 -20.998  22.293  1.00  0.00
ATOM    778  CD1 LEU   128      20.582 -19.930  23.324  1.00  0.00
ATOM    779  CD2 LEU   128      21.936 -21.972  22.922  1.00  0.00
ATOM    780  H   VAL   129      18.799 -22.026  18.812  1.00  0.00
ATOM    781  N   VAL   129      19.267 -21.161  18.724  1.00  0.00
ATOM    782  CA  VAL   129      19.851 -20.794  17.438  1.00  0.00
ATOM    783  C   VAL   129      18.962 -19.717  16.799  1.00  0.00
ATOM    784  O   VAL   129      19.447 -18.641  16.456  1.00  0.00
ATOM    785  CB  VAL   129      19.984 -22.004  16.487  1.00  0.00
ATOM    786  CG1 VAL   129      20.484 -21.555  15.115  1.00  0.00
ATOM    787  CG2 VAL   129      20.974 -23.020  17.055  1.00  0.00
ATOM    788  H   ALA   130      17.210 -20.864  16.969  1.00  0.00
ATOM    789  N   ALA   130      17.601 -20.020  16.640  1.00  0.00
ATOM    790  CA  ALA   130      16.745 -19.054  15.971  1.00  0.00
ATOM    791  C   ALA   130      16.464 -17.758  16.724  1.00  0.00
ATOM    792  O   ALA   130      16.435 -16.689  16.120  1.00  0.00
ATOM    793  CB  ALA   130      15.439 -19.765  15.640  1.00  0.00
ATOM    794  H   ALA   131      16.291 -18.715  18.487  1.00  0.00
ATOM    795  N   ALA   131      16.265 -17.843  18.026  1.00  0.00
ATOM    796  CA  ALA   131      16.007 -16.631  18.804  1.00  0.00
ATOM    797  C   ALA   131      17.155 -15.630  18.670  1.00  0.00
ATOM    798  O   ALA   131      16.915 -14.433  18.528  1.00  0.00
ATOM    799  CB  ALA   131      15.787 -16.989  20.269  1.00  0.00
ATOM    800  H   TYR   132      18.513 -17.088  18.903  1.00  0.00
ATOM    801  N   TYR   132      18.386 -16.129  18.708  1.00  0.00
ATOM    802  CA  TYR   132      19.559 -15.287  18.462  1.00  0.00
ATOM    803  C   TYR   132      19.329 -14.586  17.112  1.00  0.00
ATOM    804  O   TYR   132      19.493 -13.372  17.013  1.00  0.00
ATOM    805  CB  TYR   132      20.862 -16.094  18.417  1.00  0.00
ATOM    806  CG  TYR   132      22.065 -15.224  18.119  1.00  0.00
ATOM    807  CD1 TYR   132      22.692 -14.509  19.142  1.00  0.00
ATOM    808  CD2 TYR   132      22.560 -15.128  16.818  1.00  0.00
ATOM    809  CE1 TYR   132      23.801 -13.707  18.866  1.00  0.00
ATOM    810  CE2 TYR   132      23.669 -14.326  16.540  1.00  0.00
ATOM    811  CZ  TYR   132      24.286 -13.618  17.565  1.00  0.00
ATOM    812  OH  TYR   132      25.377 -12.829  17.293  1.00  0.00
ATOM    813  H   ILE   133      18.759 -16.442  16.350  1.00  0.00
ATOM    814  N   ILE   133      18.938 -15.493  16.144  1.00  0.00
ATOM    815  CA  ILE   133      18.787 -15.029  14.798  1.00  0.00
ATOM    816  C   ILE   133      17.754 -13.918  14.689  1.00  0.00
ATOM    817  O   ILE   133      18.050 -12.852  14.154  1.00  0.00
ATOM    818  CB  ILE   133      18.406 -16.204  13.870  1.00  0.00
ATOM    819  CG1 ILE   133      19.574 -17.188  13.747  1.00  0.00
ATOM    820  CG2 ILE   133      18.055 -15.686  12.474  1.00  0.00
ATOM    821  CD1 ILE   133      19.144 -18.490  13.080  1.00  0.00
ATOM    822  H   GLN   134      16.290 -14.961  15.645  1.00  0.00
ATOM    823  N   GLN   134      16.564 -14.134  15.181  1.00  0.00
ATOM    824  CA  GLN   134      15.579 -13.031  15.017  1.00  0.00
ATOM    825  C   GLN   134      16.007 -11.705  15.671  1.00  0.00
ATOM    826  O   GLN   134      15.568 -10.639  15.246  1.00  0.00
ATOM    827  CB  GLN   134      14.232 -13.486  15.584  1.00  0.00
ATOM    828  CG  GLN   134      14.302 -13.697  17.097  1.00  0.00
ATOM    829  CD  GLN   134      12.945 -14.113  17.655  1.00  0.00
ATOM    830  NE2 GLN   134      12.880 -15.234  18.342  1.00  0.00
ATOM    831  OE1 GLN   134      11.951 -13.426  17.470  1.00  0.00
ATOM    832  H   VAL   135      17.188 -12.615  17.033  1.00  0.00
ATOM    833  N   VAL   135      16.848 -11.760  16.675  1.00  0.00
ATOM    834  CA  VAL   135      17.291 -10.518  17.270  1.00  0.00
ATOM    835  C   VAL   135      18.369  -9.880  16.400  1.00  0.00
ATOM    836  O   VAL   135      18.481  -8.657  16.356  1.00  0.00
ATOM    837  CB  VAL   135      17.828 -10.741  18.702  1.00  0.00
ATOM    838  CG1 VAL   135      18.415  -9.445  19.261  1.00  0.00
ATOM    839  CG2 VAL   135      16.703 -11.202  19.627  1.00  0.00
ATOM    840  H   SER   136      19.034 -11.706  15.826  1.00  0.00
ATOM    841  N   SER   136      19.137 -10.731  15.718  1.00  0.00
ATOM    842  CA  SER   136      20.146 -10.217  14.790  1.00  0.00
ATOM    843  C   SER   136      19.376  -9.454  13.694  1.00  0.00
ATOM    844  O   SER   136      19.945  -8.591  13.029  1.00  0.00
ATOM    845  CB  SER   136      20.990 -11.324  14.158  1.00  0.00
ATOM    846  OG  SER   136      21.743 -11.994  15.158  1.00  0.00
ATOM    847  H   PHE   137      17.792 -10.567  14.128  1.00  0.00
ATOM    848  N   PHE   137      18.086  -9.814  13.561  1.00  0.00
ATOM    849  CA  PHE   137      17.077  -9.147  12.619  1.00  0.00
ATOM    850  C   PHE   137      16.600  -7.781  13.115  1.00  0.00
ATOM    851  O   PHE   137      16.216  -6.933  12.313  1.00  0.00
ATOM    852  CB  PHE   137      15.878 -10.081  12.424  1.00  0.00
ATOM    853  CG  PHE   137      14.731  -9.394  11.718  1.00  0.00
ATOM    854  CD1 PHE   137      14.971  -8.578  10.615  1.00  0.00
ATOM    855  CD2 PHE   137      13.425  -9.572  12.166  1.00  0.00
ATOM    856  CE1 PHE   137      13.913  -7.945   9.965  1.00  0.00
ATOM    857  CE2 PHE   137      12.366  -8.940  11.517  1.00  0.00
ATOM    858  CZ  PHE   137      12.611  -8.127  10.417  1.00  0.00
ATOM    859  H   TRP   138      17.007  -8.327  14.976  1.00  0.00
ATOM    860  N   TRP   138      16.651  -7.628  14.378  1.00  0.00
ATOM    861  CA  TRP   138      16.167  -6.373  14.952  1.00  0.00
ATOM    862  C   TRP   138      17.126  -5.202  14.800  1.00  0.00
ATOM    863  O   TRP   138      16.690  -4.069  14.609  1.00  0.00
ATOM    864  CB  TRP   138      15.850  -6.603  16.433  1.00  0.00
ATOM    865  CG  TRP   138      14.701  -7.553  16.622  1.00  0.00
ATOM    866  CD1 TRP   138      13.862  -7.990  15.651  1.00  0.00
ATOM    867  CD2 TRP   138      14.269  -8.176  17.843  1.00  0.00
ATOM    868  NE1 TRP   138      12.936  -8.848  16.200  1.00  0.00
ATOM    869  CE2 TRP   138      13.156  -8.987  17.551  1.00  0.00
ATOM    870  CE3 TRP   138      14.733  -8.116  19.162  1.00  0.00
ATOM    871  CZ2 TRP   138      12.508  -9.727  18.537  1.00  0.00
ATOM    872  CZ3 TRP   138      14.084  -8.856  20.149  1.00  0.00
ATOM    873  CH2 TRP   138      12.980  -9.656  19.839  1.00  0.00
ATOM    874  H   THR   139      18.618  -6.458  14.923  1.00  0.00
ATOM    875  N   THR   139      18.342  -5.511  14.882  1.00  0.00
ATOM    876  CA  THR   139      19.416  -4.414  14.914  1.00  0.00
ATOM    877  C   THR   139      20.068  -4.364  13.600  1.00  0.00
ATOM    878  O   THR   139      20.191  -3.291  13.013  1.00  0.00
ATOM    879  CB  THR   139      20.471  -4.666  16.008  1.00  0.00
ATOM    880  OG1 THR   139      19.829  -4.712  17.274  1.00  0.00
ATOM    881  CG2 THR   139      21.522  -3.558  16.032  1.00  0.00
ATOM    882  H   LEU   140      20.335  -6.388  13.432  1.00  0.00
ATOM    883  N   LEU   140      20.508  -5.488  13.067  1.00  0.00
ATOM    884  CA  LEU   140      21.287  -5.354  11.871  1.00  0.00
ATOM    885  C   LEU   140      20.483  -4.678  10.768  1.00  0.00
ATOM    886  O   LEU   140      21.062  -4.128   9.833  1.00  0.00
ATOM    887  CB  LEU   140      21.772  -6.728  11.400  1.00  0.00
ATOM    888  CG  LEU   140      22.795  -7.355  12.354  1.00  0.00
ATOM    889  CD1 LEU   140      23.142  -8.771  11.897  1.00  0.00
ATOM    890  CD2 LEU   140      24.075  -6.521  12.380  1.00  0.00
ATOM    891  H   ALA   141      18.896  -5.399  11.709  1.00  0.00
ATOM    892  N   ALA   141      19.140  -4.775  10.984  1.00  0.00
ATOM    893  CA  ALA   141      18.088  -4.067  10.273  1.00  0.00
ATOM    894  C   ALA   141      18.026  -2.621  10.787  1.00  0.00
ATOM    895  O   ALA   141      18.859  -1.797  10.414  1.00  0.00
ATOM    896  CB  ALA   141      16.739  -4.751  10.457  1.00  0.00
ATOM    897  H   ALA   142      16.386  -3.093  11.923  1.00  0.00
ATOM    898  N   ALA   142      16.990  -2.352  11.679  1.00  0.00
ATOM    899  CA  ALA   142      16.770  -1.041  12.256  1.00  0.00
ATOM    900  C   ALA   142      18.016  -0.266  12.434  1.00  0.00
ATOM    901  O   ALA   142      18.067   0.909  12.078  1.00  0.00
ATOM    902  CB  ALA   142      16.053  -1.202  13.591  1.00  0.00
ATOM    903  H   GLY   143      18.983  -1.842  13.259  1.00  0.00
ATOM    904  N   GLY   143      19.035  -0.898  12.975  1.00  0.00
ATOM    905  CA  GLY   143      20.238  -0.195  13.145  1.00  0.00
ATOM    906  C   GLY   143      20.863   0.508  11.943  1.00  0.00
ATOM    907  O   GLY   143      21.141   1.704  12.005  1.00  0.00
ATOM    908  H   ARG   144      20.843  -1.183  10.837  1.00  0.00
ATOM    909  N   ARG   144      21.083  -0.225  10.833  1.00  0.00
ATOM    910  CA  ARG   144      21.661   0.358   9.629  1.00  0.00
ATOM    911  C   ARG   144      20.610   1.189   8.899  1.00  0.00
ATOM    912  O   ARG   144      20.942   2.200   8.283  1.00  0.00
ATOM    913  CB  ARG   144      22.207  -0.730   8.701  1.00  0.00
ATOM    914  CG  ARG   144      22.918  -0.132   7.487  1.00  0.00
ATOM    915  CD  ARG   144      23.458  -1.235   6.579  1.00  0.00
ATOM    916  NE  ARG   144      24.098  -0.635   5.389  1.00  0.00
ATOM    917  CZ  ARG   144      24.618  -1.369   4.422  1.00  0.00
ATOM    918  NH1 ARG   144      25.180  -0.794   3.377  1.00  0.00
ATOM    919  NH2 ARG   144      24.576  -2.682   4.502  1.00  0.00
ATOM    920  H   GLN   145      19.113  -0.043   9.473  1.00  0.00
ATOM    921  N   GLN   145      19.321   0.776   8.962  1.00  0.00
ATOM    922  CA  GLN   145      18.237   1.503   8.306  1.00  0.00
ATOM    923  C   GLN   145      18.084   2.956   8.995  1.00  0.00
ATOM    924  O   GLN   145      17.823   3.940   8.307  1.00  0.00
ATOM    925  CB  GLN   145      16.915   0.737   8.397  1.00  0.00
ATOM    926  CG  GLN   145      16.932  -0.519   7.525  1.00  0.00
ATOM    927  CD  GLN   145      15.648  -1.324   7.697  1.00  0.00
ATOM    928  NE2 GLN   145      15.745  -2.636   7.735  1.00  0.00
ATOM    929  OE1 GLN   145      14.565  -0.766   7.795  1.00  0.00
ATOM    930  H   ILE   146      18.457   2.304  10.855  1.00  0.00
ATOM    931  N   ILE   146      18.246   3.096  10.306  1.00  0.00
ATOM    932  CA  ILE   146      18.120   4.397  10.950  1.00  0.00
ATOM    933  C   ILE   146      19.378   5.230  10.714  1.00  0.00
ATOM    934  O   ILE   146      19.304   6.455  10.656  1.00  0.00
ATOM    935  CB  ILE   146      17.859   4.243  12.465  1.00  0.00
ATOM    936  CG1 ILE   146      16.571   3.449  12.707  1.00  0.00
ATOM    937  CG2 ILE   146      17.715   5.618  13.121  1.00  0.00
ATOM    938  CD1 ILE   146      15.367   4.119  12.053  1.00  0.00
ATOM    939  H   ARG   147      20.570   3.585  10.661  1.00  0.00
ATOM    940  N   ARG   147      20.533   4.567  10.572  1.00  0.00
ATOM    941  CA  ARG   147      21.760   5.303  10.275  1.00  0.00
ATOM    942  C   ARG   147      21.424   6.138   8.943  1.00  0.00
ATOM    943  O   ARG   147      21.606   7.354   8.916  1.00  0.00
ATOM    944  CB  ARG   147      22.973   4.400  10.036  1.00  0.00
ATOM    945  CG  ARG   147      24.240   5.215   9.777  1.00  0.00
ATOM    946  CD  ARG   147      25.373   4.313   9.288  1.00  0.00
ATOM    947  NE  ARG   147      25.044   3.777   7.951  1.00  0.00
ATOM    948  CZ  ARG   147      25.719   2.782   7.404  1.00  0.00
ATOM    949  NH1 ARG   147      25.393   2.334   6.208  1.00  0.00
ATOM    950  NH2 ARG   147      26.723   2.236   8.056  1.00  0.00
ATOM    951  H   LYS   148      20.816   4.383   7.978  1.00  0.00
ATOM    952  N   LYS   148      20.936   5.361   7.923  1.00  0.00
ATOM    953  CA  LYS   148      20.568   6.068   6.672  1.00  0.00
ATOM    954  C   LYS   148      19.492   7.208   6.855  1.00  0.00
ATOM    955  O   LYS   148      19.583   8.251   6.212  1.00  0.00
ATOM    956  CB  LYS   148      20.071   5.031   5.659  1.00  0.00
ATOM    957  CG  LYS   148      21.218   4.169   5.129  1.00  0.00
ATOM    958  CD  LYS   148      20.701   3.142   4.121  1.00  0.00
ATOM    959  CE  LYS   148      21.840   2.252   3.626  1.00  0.00
ATOM    960  NZ  LYS   148      21.308   1.211   2.707  1.00  0.00
ATOM    961  H   ILE   149      18.472   6.083   8.232  1.00  0.00
ATOM    962  N   ILE   149      18.489   6.950   7.761  1.00  0.00
ATOM    963  CA  ILE   149      17.451   7.936   8.046  1.00  0.00
ATOM    964  C   ILE   149      17.976   9.112   8.842  1.00  0.00
ATOM    965  O   ILE   149      17.583  10.249   8.595  1.00  0.00
ATOM    966  CB  ILE   149      16.278   7.267   8.796  1.00  0.00
ATOM    967  CG1 ILE   149      15.577   6.247   7.891  1.00  0.00
ATOM    968  CG2 ILE   149      15.254   8.319   9.228  1.00  0.00
ATOM    969  CD1 ILE   149      14.561   5.414   8.664  1.00  0.00
ATOM    970  H   ARG   150      19.152   7.897   9.907  1.00  0.00
ATOM    971  N   ARG   150      18.846   8.825   9.764  1.00  0.00
ATOM    972  CA  ARG   150      19.378   9.873  10.589  1.00  0.00
ATOM    973  C   ARG   150      20.163  10.901   9.778  1.00  0.00
ATOM    974  O   ARG   150      20.021  12.101  10.002  1.00  0.00
ATOM    975  CB  ARG   150      20.271   9.271  11.678  1.00  0.00
ATOM    976  CG  ARG   150      19.463   8.440  12.674  1.00  0.00
ATOM    977  CD  ARG   150      20.374   7.850  13.750  1.00  0.00
ATOM    978  NE  ARG   150      20.979   8.939  14.545  1.00  0.00
ATOM    979  CZ  ARG   150      20.312   9.579  15.489  1.00  0.00
ATOM    980  NH1 ARG   150      20.890  10.545  16.175  1.00  0.00
ATOM    981  NH2 ARG   150      19.064   9.250  15.745  1.00  0.00
ATOM    982  H   GLN   151      21.016   9.443   8.700  1.00  0.00
ATOM    983  N   GLN   151      20.966  10.417   8.853  1.00  0.00
ATOM    984  CA  GLN   151      21.786  11.310   8.040  1.00  0.00
ATOM    985  C   GLN   151      20.948  12.100   7.039  1.00  0.00
ATOM    986  O   GLN   151      21.164  13.297   6.863  1.00  0.00
ATOM    987  CB  GLN   151      22.862  10.506   7.306  1.00  0.00
ATOM    988  CG  GLN   151      23.893   9.930   8.277  1.00  0.00
ATOM    989  CD  GLN   151      24.940   9.103   7.538  1.00  0.00
ATOM    990  NE2 GLN   151      26.185   9.168   7.960  1.00  0.00
ATOM    991  OE1 GLN   151      24.630   8.404   6.584  1.00  0.00
ATOM    992  H   LYS   152      19.799  10.440   6.553  1.00  0.00
ATOM    993  N   LYS   152      19.957  11.397   6.372  1.00  0.00
ATOM    994  CA  LYS   152      19.131  12.080   5.388  1.00  0.00
ATOM    995  C   LYS   152      18.367  13.231   6.039  1.00  0.00
ATOM    996  O   LYS   152      18.295  14.320   5.474  1.00  0.00
ATOM    997  CB  LYS   152      18.153  11.100   4.734  1.00  0.00
ATOM    998  CG  LYS   152      17.432  11.735   3.544  1.00  0.00
ATOM    999  CD  LYS   152      16.474  10.736   2.895  1.00  0.00
ATOM   1000  CE  LYS   152      17.248   9.680   2.108  1.00  0.00
ATOM   1001  NZ  LYS   152      16.300   8.782   1.396  1.00  0.00
ATOM   1002  H   PHE   153      17.827  12.147   7.705  1.00  0.00
ATOM   1003  N   PHE   153      17.742  13.045   7.304  1.00  0.00
ATOM   1004  CA  PHE   153      17.004  14.086   8.028  1.00  0.00
ATOM   1005  C   PHE   153      18.045  15.135   8.419  1.00  0.00
ATOM   1006  O   PHE   153      17.825  16.327   8.215  1.00  0.00
ATOM   1007  CB  PHE   153      16.295  13.560   9.280  1.00  0.00
ATOM   1008  CG  PHE   153      15.481  14.633   9.966  1.00  0.00
ATOM   1009  CD1 PHE   153      14.748  15.549   9.215  1.00  0.00
ATOM   1010  CD2 PHE   153      15.459  14.714  11.357  1.00  0.00
ATOM   1011  CE1 PHE   153      13.998  16.538   9.849  1.00  0.00
ATOM   1012  CE2 PHE   153      14.709  15.703  11.991  1.00  0.00
ATOM   1013  CZ  PHE   153      13.979  16.614  11.237  1.00  0.00
ATOM   1014  H   PHE   154      19.555  13.852   9.133  1.00  0.00
ATOM   1015  N   PHE   154      19.265  14.787   9.007  1.00  0.00
ATOM   1016  CA  PHE   154      20.140  15.871   9.445  1.00  0.00
ATOM   1017  C   PHE   154      20.345  16.776   8.235  1.00  0.00
ATOM   1018  O   PHE   154      20.284  17.997   8.362  1.00  0.00
ATOM   1019  CB  PHE   154      21.493  15.367   9.958  1.00  0.00
ATOM   1020  CG  PHE   154      21.350  14.513  11.197  1.00  0.00
ATOM   1021  CD1 PHE   154      21.881  13.226  11.230  1.00  0.00
ATOM   1022  CD2 PHE   154      20.684  15.009  12.316  1.00  0.00
ATOM   1023  CE1 PHE   154      21.747  12.440  12.374  1.00  0.00
ATOM   1024  CE2 PHE   154      20.550  14.223  13.460  1.00  0.00
ATOM   1025  CZ  PHE   154      21.082  12.940  13.487  1.00  0.00
ATOM   1026  H   HIS   155      20.650  15.204   7.082  1.00  0.00
ATOM   1027  N   HIS   155      20.571  16.187   7.114  1.00  0.00
ATOM   1028  CA  HIS   155      20.711  16.955   5.881  1.00  0.00
ATOM   1029  C   HIS   155      19.337  17.628   5.410  1.00  0.00
ATOM   1030  O   HIS   155      19.344  18.734   4.875  1.00  0.00
ATOM   1031  CB  HIS   155      21.258  16.048   4.774  1.00  0.00
ATOM   1032  CG  HIS   155      22.708  15.705   4.951  1.00  0.00
ATOM   1033  ND1 HIS   155      23.706  16.654   5.010  1.00  0.00
ATOM   1034  CD2 HIS   155      23.323  14.501   5.082  1.00  0.00
ATOM   1035  CE1 HIS   155      24.873  16.042   5.170  1.00  0.00
ATOM   1036  NE2 HIS   155      24.667  14.732   5.217  1.00  0.00
ATOM   1037  H   ALA   156      18.288  16.072   6.101  1.00  0.00
ATOM   1038  N   ALA   156      18.232  16.941   5.635  1.00  0.00
ATOM   1039  CA  ALA   156      16.931  17.440   5.215  1.00  0.00
ATOM   1040  C   ALA   156      16.583  18.692   6.010  1.00  0.00
ATOM   1041  O   ALA   156      16.121  19.677   5.437  1.00  0.00
ATOM   1042  CB  ALA   156      15.855  16.378   5.404  1.00  0.00
ATOM   1043  H   ILE   157      17.140  17.869   7.799  1.00  0.00
ATOM   1044  N   ILE   157      16.802  18.697   7.381  1.00  0.00
ATOM   1045  CA  ILE   157      16.557  19.870   8.217  1.00  0.00
ATOM   1046  C   ILE   157      17.535  21.026   7.723  1.00  0.00
ATOM   1047  O   ILE   157      17.160  22.196   7.735  1.00  0.00
ATOM   1048  CB  ILE   157      16.786  19.585   9.718  1.00  0.00
ATOM   1049  CG1 ILE   157      16.187  20.708  10.573  1.00  0.00
ATOM   1050  CG2 ILE   157      18.283  19.489  10.019  1.00  0.00
ATOM   1051  CD1 ILE   157      16.176  20.342  12.053  1.00  0.00
ATOM   1052  H   LEU   158      18.982  19.741   7.345  1.00  0.00
ATOM   1053  N   LEU   158      18.735  20.696   7.303  1.00  0.00
ATOM   1054  CA  LEU   158      19.701  21.662   6.782  1.00  0.00
ATOM   1055  C   LEU   158      19.244  22.262   5.456  1.00  0.00
ATOM   1056  O   LEU   158      19.680  23.352   5.090  1.00  0.00
ATOM   1057  CB  LEU   158      21.066  20.989   6.611  1.00  0.00
ATOM   1058  CG  LEU   158      21.708  20.599   7.947  1.00  0.00
ATOM   1059  CD1 LEU   158      22.995  19.814   7.704  1.00  0.00
ATOM   1060  CD2 LEU   158      22.042  21.850   8.759  1.00  0.00
ATOM   1061  H   ARG   159      18.043  20.702   5.201  1.00  0.00
ATOM   1062  N   ARG   159      18.395  21.538   4.811  1.00  0.00
ATOM   1063  CA  ARG   159      17.941  21.952   3.494  1.00  0.00
ATOM   1064  C   ARG   159      16.482  22.369   3.324  1.00  0.00
ATOM   1065  O   ARG   159      16.031  22.589   2.202  1.00  0.00
ATOM   1066  CB  ARG   159      18.271  20.797   2.545  1.00  0.00
ATOM   1067  CG  ARG   159      19.779  20.574   2.431  1.00  0.00
ATOM   1068  CD  ARG   159      20.434  21.703   1.637  1.00  0.00
ATOM   1069  NE  ARG   159      21.848  21.369   1.366  1.00  0.00
ATOM   1070  CZ  ARG   159      22.815  21.645   2.223  1.00  0.00
ATOM   1071  NH1 ARG   159      24.064  21.331   1.942  1.00  0.00
ATOM   1072  NH2 ARG   159      22.530  22.237   3.363  1.00  0.00
ATOM   1073  H   GLN   160      16.137  22.144   5.285  1.00  0.00
ATOM   1074  N   GLN   160      15.787  22.474   4.423  1.00  0.00
ATOM   1075  CA  GLN   160      14.465  23.094   4.379  1.00  0.00
ATOM   1076  C   GLN   160      14.560  24.614   4.113  1.00  0.00
ATOM   1077  O   GLN   160      13.542  25.266   3.893  1.00  0.00
ATOM   1078  CB  GLN   160      13.719  22.836   5.690  1.00  0.00
ATOM   1079  CG  GLN   160      13.479  21.343   5.917  1.00  0.00
ATOM   1080  CD  GLN   160      12.543  21.111   7.098  1.00  0.00
ATOM   1081  NE2 GLN   160      11.420  20.462   6.875  1.00  0.00
ATOM   1082  OE1 GLN   160      12.829  21.515   8.216  1.00  0.00
ATOM   1083  H   GLU   161      16.474  24.504   4.262  1.00  0.00
ATOM   1084  N   GLU   161      15.772  25.184   4.123  1.00  0.00
ATOM   1085  CA  GLU   161      16.142  26.533   3.968  1.00  0.00
ATOM   1086  C   GLU   161      15.324  27.621   4.594  1.00  0.00
ATOM   1087  O   GLU   161      14.902  27.493   5.741  1.00  0.00
ATOM   1088  CB  GLU   161      16.239  26.750   2.456  1.00  0.00
ATOM   1089  CG  GLU   161      17.396  25.956   1.848  1.00  0.00
ATOM   1090  CD  GLU   161      18.736  26.444   2.389  1.00  0.00
ATOM   1091  OE1 GLU   161      18.884  26.499   3.613  1.00  0.00
ATOM   1092  OE2 GLU   161      19.608  26.760   1.571  1.00  0.00
ATOM   1093  H   ILE   162      15.281  28.922   2.976  1.00  0.00
ATOM   1094  N   ILE   162      15.044  28.728   3.915  1.00  0.00
ATOM   1095  CA  ILE   162      14.298  29.731   4.692  1.00  0.00
ATOM   1096  C   ILE   162      12.909  29.545   5.164  1.00  0.00
ATOM   1097  O   ILE   162      12.167  30.516   5.293  1.00  0.00
ATOM   1098  CB  ILE   162      14.399  31.004   3.822  1.00  0.00
ATOM   1099  CG1 ILE   162      15.862  31.438   3.676  1.00  0.00
ATOM   1100  CG2 ILE   162      13.613  32.150   4.463  1.00  0.00
ATOM   1101  CD1 ILE   162      16.520  31.659   5.033  1.00  0.00
ATOM   1102  H   GLY   163      13.180  27.511   5.270  1.00  0.00
ATOM   1103  N   GLY   163      12.594  28.291   5.419  1.00  0.00
ATOM   1104  CA  GLY   163      11.278  28.088   5.962  1.00  0.00
ATOM   1105  C   GLY   163      11.491  27.475   7.334  1.00  0.00
ATOM   1106  O   GLY   163      10.538  27.319   8.094  1.00  0.00
ATOM   1107  H   TRP   164      13.493  27.211   6.934  1.00  0.00
ATOM   1108  N   TRP   164      12.758  27.156   7.591  1.00  0.00
ATOM   1109  CA  TRP   164      13.047  26.699   8.953  1.00  0.00
ATOM   1110  C   TRP   164      13.080  27.897   9.855  1.00  0.00
ATOM   1111  O   TRP   164      13.385  27.769  11.039  1.00  0.00
ATOM   1112  CB  TRP   164      14.380  25.947   9.031  1.00  0.00
ATOM   1113  CG  TRP   164      15.541  26.821   8.649  1.00  0.00
ATOM   1114  CD1 TRP   164      15.470  28.122   8.273  1.00  0.00
ATOM   1115  CD2 TRP   164      16.932  26.462   8.605  1.00  0.00
ATOM   1116  NE1 TRP   164      16.735  28.588   7.999  1.00  0.00
ATOM   1117  CE2 TRP   164      17.664  27.591   8.193  1.00  0.00
ATOM   1118  CE3 TRP   164      17.621  25.275   8.880  1.00  0.00
ATOM   1119  CZ2 TRP   164      19.049  27.559   8.053  1.00  0.00
ATOM   1120  CZ3 TRP   164      19.008  25.241   8.741  1.00  0.00
ATOM   1121  CH2 TRP   164      19.717  26.374   8.330  1.00  0.00
ATOM   1122  H   PHE   165      12.592  29.119   8.365  1.00  0.00
ATOM   1123  N   PHE   165      12.769  29.046   9.333  1.00  0.00
ATOM   1124  CA  PHE   165      12.668  30.302  10.212  1.00  0.00
ATOM   1125  C   PHE   165      11.307  30.873   9.819  1.00  0.00
ATOM   1126  O   PHE   165      10.706  31.620  10.588  1.00  0.00
ATOM   1127  CB  PHE   165      13.763  31.345   9.965  1.00  0.00
ATOM   1128  CG  PHE   165      13.719  32.467  10.977  1.00  0.00
ATOM   1129  CD1 PHE   165      14.250  32.286  12.252  1.00  0.00
ATOM   1130  CD2 PHE   165      13.146  33.691  10.641  1.00  0.00
ATOM   1131  CE1 PHE   165      14.208  33.321  13.185  1.00  0.00
ATOM   1132  CE2 PHE   165      13.104  34.727  11.573  1.00  0.00
ATOM   1133  CZ  PHE   165      13.635  34.541  12.844  1.00  0.00
ATOM   1134  H   ASP   166      11.412  29.919   8.084  1.00  0.00
ATOM   1135  N   ASP   166      10.895  30.505   8.687  1.00  0.00
ATOM   1136  CA  ASP   166       9.579  30.979   8.266  1.00  0.00
ATOM   1137  C   ASP   166       8.527  30.421   9.250  1.00  0.00
ATOM   1138  O   ASP   166       7.601  31.133   9.632  1.00  0.00
ATOM   1139  CB  ASP   166       9.245  30.543   6.836  1.00  0.00
ATOM   1140  CG  ASP   166       7.908  31.116   6.378  1.00  0.00
ATOM   1141  OD1 ASP   166       7.721  32.330   6.504  1.00  0.00
ATOM   1142  OD2 ASP   166       7.099  29.944   5.847  1.00  0.00
ATOM   1143  H   ILE   167       9.395  28.626   9.352  1.00  0.00
ATOM   1144  N   ILE   167       8.653  29.198   9.662  1.00  0.00
ATOM   1145  CA  ILE   167       7.675  28.654  10.610  1.00  0.00
ATOM   1146  C   ILE   167       8.481  27.681  11.438  1.00  0.00
ATOM   1147  O   ILE   167       9.697  27.821  11.545  1.00  0.00
ATOM   1148  CB  ILE   167       6.479  27.930   9.951  1.00  0.00
ATOM   1149  CG1 ILE   167       6.967  26.733   9.128  1.00  0.00
ATOM   1150  CG2 ILE   167       5.725  28.885   9.023  1.00  0.00
ATOM   1151  CD1 ILE   167       5.804  25.871   8.647  1.00  0.00
ATOM   1152  H   ASN   168       6.802  26.613  12.046  1.00  0.00
ATOM   1153  N   ASN   168       7.788  26.659  12.038  1.00  0.00
ATOM   1154  CA  ASN   168       8.546  25.613  12.676  1.00  0.00
ATOM   1155  C   ASN   168       8.990  26.146  14.051  1.00  0.00
ATOM   1156  O   ASN   168       9.698  27.148  14.124  1.00  0.00
ATOM   1157  CB  ASN   168       9.767  25.188  11.856  1.00  0.00
ATOM   1158  CG  ASN   168      10.470  23.992  12.490  1.00  0.00
ATOM   1159  ND2 ASN   168      11.770  23.881  12.312  1.00  0.00
ATOM   1160  OD1 ASN   168       9.845  23.167  13.142  1.00  0.00
ATOM   1161  H   ASP   169       8.068  24.797  15.081  1.00  0.00
ATOM   1162  N   ASP   169       8.659  25.586  15.133  1.00  0.00
ATOM   1163  CA  ASP   169       9.133  26.068  16.488  1.00  0.00
ATOM   1164  C   ASP   169      10.625  25.944  16.542  1.00  0.00
ATOM   1165  O   ASP   169      11.261  26.529  17.415  1.00  0.00
ATOM   1166  CB  ASP   169       8.497  25.268  17.628  1.00  0.00
ATOM   1167  CG  ASP   169       7.010  25.582  17.766  1.00  0.00
ATOM   1168  OD1 ASP   169       6.313  24.813  18.436  1.00  0.00
ATOM   1169  OD2 ASP   169       6.767  26.858  16.980  1.00  0.00
ATOM   1170  H   THR   170      10.535  24.779  14.925  1.00  0.00
ATOM   1171  N   THR   170      11.148  25.178  15.587  1.00  0.00
ATOM   1172  CA  THR   170      12.581  24.915  15.484  1.00  0.00
ATOM   1173  C   THR   170      12.910  24.085  16.710  1.00  0.00
ATOM   1174  O   THR   170      13.479  23.003  16.587  1.00  0.00
ATOM   1175  CB  THR   170      13.455  26.184  15.468  1.00  0.00
ATOM   1176  OG1 THR   170      13.544  26.704  16.787  1.00  0.00
ATOM   1177  CG2 THR   170      12.860  27.256  14.557  1.00  0.00
ATOM   1178  H   THR   171      12.093  25.482  17.859  1.00  0.00
ATOM   1179  N   THR   171      12.542  24.603  17.835  1.00  0.00
ATOM   1180  CA  THR   171      12.782  23.891  19.085  1.00  0.00
ATOM   1181  C   THR   171      11.963  22.592  19.022  1.00  0.00
ATOM   1182  O   THR   171      12.480  21.522  19.336  1.00  0.00
ATOM   1183  CB  THR   171      12.372  24.703  20.329  1.00  0.00
ATOM   1184  OG1 THR   171      12.973  25.989  20.265  1.00  0.00
ATOM   1185  CG2 THR   171      12.823  24.014  21.615  1.00  0.00
ATOM   1186  H   GLU   172      10.370  23.673  18.343  1.00  0.00
ATOM   1187  N   GLU   172      10.720  22.787  18.603  1.00  0.00
ATOM   1188  CA  GLU   172       9.802  21.570  18.522  1.00  0.00
ATOM   1189  C   GLU   172      10.492  20.723  17.587  1.00  0.00
ATOM   1190  O   GLU   172      10.404  19.501  17.682  1.00  0.00
ATOM   1191  CB  GLU   172       8.386  21.865  18.017  1.00  0.00
ATOM   1192  CG  GLU   172       7.527  20.601  17.987  1.00  0.00
ATOM   1193  CD  GLU   172       7.052  20.229  19.387  1.00  0.00
ATOM   1194  OE1 GLU   172       6.883  21.138  20.204  1.00  0.00
ATOM   1195  OE2 GLU   172       6.859  19.033  19.633  1.00  0.00
ATOM   1196  H   LEU   173      11.352  22.200  16.595  1.00  0.00
ATOM   1197  N   LEU   173      11.246  21.218  16.602  1.00  0.00
ATOM   1198  CA  LEU   173      11.906  20.423  15.569  1.00  0.00
ATOM   1199  C   LEU   173      12.896  19.450  16.174  1.00  0.00
ATOM   1200  O   LEU   173      12.706  18.239  16.081  1.00  0.00
ATOM   1201  CB  LEU   173      12.617  21.341  14.571  1.00  0.00
ATOM   1202  CG  LEU   173      13.353  20.568  13.471  1.00  0.00
ATOM   1203  CD1 LEU   173      12.362  19.740  12.656  1.00  0.00
ATOM   1204  CD2 LEU   173      14.070  21.538  12.533  1.00  0.00
ATOM   1205  H   ASN   174      14.059  20.961  16.843  1.00  0.00
ATOM   1206  N   ASN   174      13.945  19.982  16.798  1.00  0.00
ATOM   1207  CA  ASN   174      14.932  19.124  17.421  1.00  0.00
ATOM   1208  C   ASN   174      14.236  18.095  18.308  1.00  0.00
ATOM   1209  O   ASN   174      14.720  16.974  18.447  1.00  0.00
ATOM   1210  CB  ASN   174      15.934  19.938  18.245  1.00  0.00
ATOM   1211  CG  ASN   174      16.699  20.924  17.368  1.00  0.00
ATOM   1212  ND2 ASN   174      17.067  22.067  17.908  1.00  0.00
ATOM   1213  OD1 ASN   174      16.961  20.659  16.203  1.00  0.00
ATOM   1214  H   THR   175      12.836  19.442  18.699  1.00  0.00
ATOM   1215  N   THR   175      13.136  18.515  18.859  1.00  0.00
ATOM   1216  CA  THR   175      12.331  17.639  19.710  1.00  0.00
ATOM   1217  C   THR   175      11.836  16.482  18.844  1.00  0.00
ATOM   1218  O   THR   175      11.889  15.329  19.266  1.00  0.00
ATOM   1219  CB  THR   175      11.128  18.367  20.340  1.00  0.00
ATOM   1220  OG1 THR   175      11.596  19.487  21.078  1.00  0.00
ATOM   1221  CG2 THR   175      10.354  17.448  21.282  1.00  0.00
ATOM   1222  H   ARG   176      11.353  17.776  17.403  1.00  0.00
ATOM   1223  N   ARG   176      11.383  16.826  17.671  1.00  0.00
ATOM   1224  CA  ARG   176      10.919  15.806  16.734  1.00  0.00
ATOM   1225  C   ARG   176      12.097  15.036  16.184  1.00  0.00
ATOM   1226  O   ARG   176      11.977  13.846  15.899  1.00  0.00
ATOM   1227  CB  ARG   176      10.124  16.437  15.589  1.00  0.00
ATOM   1228  CG  ARG   176       8.788  17.002  16.073  1.00  0.00
ATOM   1229  CD  ARG   176       8.025  17.650  14.920  1.00  0.00
ATOM   1230  NE  ARG   176       6.896  18.444  15.450  1.00  0.00
ATOM   1231  CZ  ARG   176       5.745  17.893  15.792  1.00  0.00
ATOM   1232  NH1 ARG   176       4.764  18.637  16.261  1.00  0.00
ATOM   1233  NH2 ARG   176       5.578  16.594  15.662  1.00  0.00
ATOM   1234  H   LEU   177      13.362  16.624  16.244  1.00  0.00
ATOM   1235  N   LEU   177      13.252  15.668  16.025  1.00  0.00
ATOM   1236  CA  LEU   177      14.398  14.917  15.511  1.00  0.00
ATOM   1237  C   LEU   177      14.516  13.620  16.370  1.00  0.00
ATOM   1238  O   LEU   177      14.423  12.516  15.836  1.00  0.00
ATOM   1239  CB  LEU   177      15.700  15.718  15.589  1.00  0.00
ATOM   1240  CG  LEU   177      16.922  14.912  15.133  1.00  0.00
ATOM   1241  CD1 LEU   177      16.749  14.469  13.682  1.00  0.00
ATOM   1242  CD2 LEU   177      18.186  15.764  15.238  1.00  0.00
ATOM   1243  H   THR   178      14.788  14.668  18.068  1.00  0.00
ATOM   1244  N   THR   178      14.703  13.786  17.633  1.00  0.00
ATOM   1245  CA  THR   178      14.782  12.640  18.406  1.00  0.00
ATOM   1246  C   THR   178      13.540  11.775  18.633  1.00  0.00
ATOM   1247  O   THR   178      13.606  10.555  18.503  1.00  0.00
ATOM   1248  CB  THR   178      15.356  13.091  19.763  1.00  0.00
ATOM   1249  OG1 THR   178      16.642  13.659  19.559  1.00  0.00
ATOM   1250  CG2 THR   178      15.486  11.915  20.729  1.00  0.00
ATOM   1251  H   ASP   179      12.480  13.423  19.006  1.00  0.00
ATOM   1252  N   ASP   179      12.491  12.438  18.947  1.00  0.00
ATOM   1253  CA  ASP   179      11.264  11.690  19.225  1.00  0.00
ATOM   1254  C   ASP   179      10.797  10.824  18.061  1.00  0.00
ATOM   1255  O   ASP   179      10.319   9.712  18.273  1.00  0.00
ATOM   1256  CB  ASP   179      10.161  12.676  19.621  1.00  0.00
ATOM   1257  CG  ASP   179       8.975  11.957  20.259  1.00  0.00
ATOM   1258  OD1 ASP   179       8.765  12.135  21.463  1.00  0.00
ATOM   1259  OD2 ASP   179       8.319  11.149  19.152  1.00  0.00
ATOM   1260  H   ASP   180      11.381  12.231  16.775  1.00  0.00
ATOM   1261  N   ASP   180      10.955  11.348  16.890  1.00  0.00
ATOM   1262  CA  ASP   180      10.496  10.618  15.711  1.00  0.00
ATOM   1263  C   ASP   180      11.510   9.585  15.211  1.00  0.00
ATOM   1264  O   ASP   180      11.133   8.465  14.875  1.00  0.00
ATOM   1265  CB  ASP   180      10.167  11.614  14.596  1.00  0.00
ATOM   1266  CG  ASP   180       8.882  12.381  14.897  1.00  0.00
ATOM   1267  OD1 ASP   180       8.716  13.476  14.351  1.00  0.00
ATOM   1268  OD2 ASP   180       8.087  11.521  15.865  1.00  0.00
ATOM   1269  H   ILE   181      13.020  10.888  15.457  1.00  0.00
ATOM   1270  N   ILE   181      12.776   9.975  15.175  1.00  0.00
ATOM   1271  CA  ILE   181      13.828   9.058  14.722  1.00  0.00
ATOM   1272  C   ILE   181      13.630   7.767  15.509  1.00  0.00
ATOM   1273  O   ILE   181      13.590   6.688  14.922  1.00  0.00
ATOM   1274  CB  ILE   181      15.255   9.605  14.949  1.00  0.00
ATOM   1275  CG1 ILE   181      15.514  10.815  14.043  1.00  0.00
ATOM   1276  CG2 ILE   181      16.294   8.528  14.631  1.00  0.00
ATOM   1277  CD1 ILE   181      15.320  10.466  12.571  1.00  0.00
ATOM   1278  H   SER   182      13.533   8.790  17.239  1.00  0.00
ATOM   1279  N   SER   182      13.502   7.894  16.826  1.00  0.00
ATOM   1280  CA  SER   182      13.311   6.722  17.678  1.00  0.00
ATOM   1281  C   SER   182      12.050   5.906  17.352  1.00  0.00
ATOM   1282  O   SER   182      12.127   4.690  17.192  1.00  0.00
ATOM   1283  CB  SER   182      13.273   7.177  19.138  1.00  0.00
ATOM   1284  OG  SER   182      12.042   7.829  19.413  1.00  0.00
ATOM   1285  H   LYS   183      10.861   7.553  17.365  1.00  0.00
ATOM   1286  N   LYS   183      10.909   6.574  17.250  1.00  0.00
ATOM   1287  CA  LYS   183       9.690   5.831  16.955  1.00  0.00
ATOM   1288  C   LYS   183       9.819   4.992  15.696  1.00  0.00
ATOM   1289  O   LYS   183       9.115   3.996  15.545  1.00  0.00
ATOM   1290  CB  LYS   183       8.514   6.804  16.824  1.00  0.00
ATOM   1291  CG  LYS   183       8.069   7.336  18.186  1.00  0.00
ATOM   1292  CD  LYS   183       6.908   8.319  18.030  1.00  0.00
ATOM   1293  CE  LYS   183       6.386   8.759  19.397  1.00  0.00
ATOM   1294  NZ  LYS   183       5.458   9.910  19.240  1.00  0.00
ATOM   1295  H   ILE   184      11.229   6.234  14.999  1.00  0.00
ATOM   1296  N   ILE   184      10.724   5.406  14.816  1.00  0.00
ATOM   1297  CA  ILE   184      10.993   4.664  13.588  1.00  0.00
ATOM   1298  C   ILE   184      11.623   3.374  14.079  1.00  0.00
ATOM   1299  O   ILE   184      11.152   2.290  13.740  1.00  0.00
ATOM   1300  CB  ILE   184      11.943   5.379  12.601  1.00  0.00
ATOM   1301  CG1 ILE   184      11.282   6.646  12.047  1.00  0.00
ATOM   1302  CG2 ILE   184      12.285   4.456  11.430  1.00  0.00
ATOM   1303  CD1 ILE   184      12.272   7.495  11.256  1.00  0.00
ATOM   1304  H   SER   185      12.990   4.441  15.122  1.00  0.00
ATOM   1305  N   SER   185      12.672   3.540  14.872  1.00  0.00
ATOM   1306  CA  SER   185      13.363   2.380  15.386  1.00  0.00
ATOM   1307  C   SER   185      12.538   1.423  16.239  1.00  0.00
ATOM   1308  O   SER   185      12.614   0.210  16.054  1.00  0.00
ATOM   1309  CB  SER   185      14.570   2.879  16.183  1.00  0.00
ATOM   1310  OG  SER   185      15.288   1.777  16.719  1.00  0.00
ATOM   1311  H   GLU   186      11.746   2.944  17.301  1.00  0.00
ATOM   1312  N   GLU   186      11.755   1.968  17.158  1.00  0.00
ATOM   1313  CA  GLU   186      10.888   1.121  17.970  1.00  0.00
ATOM   1314  C   GLU   186       9.959   0.331  17.059  1.00  0.00
ATOM   1315  O   GLU   186       9.710  -0.847  17.305  1.00  0.00
ATOM   1316  CB  GLU   186      10.071   1.951  18.963  1.00  0.00
ATOM   1317  CG  GLU   186      10.939   2.462  20.114  1.00  0.00
ATOM   1318  CD  GLU   186      10.105   3.251  21.118  1.00  0.00
ATOM   1319  OE1 GLU   186      10.659   3.652  22.145  1.00  0.00
ATOM   1320  OE2 GLU   186       8.914   3.449  20.851  1.00  0.00
ATOM   1321  H   GLY   187       9.726   1.958  15.899  1.00  0.00
ATOM   1322  N   GLY   187       9.473   1.011  16.016  1.00  0.00
ATOM   1323  CA  GLY   187       8.586   0.389  15.051  1.00  0.00
ATOM   1324  C   GLY   187       9.086  -0.834  14.326  1.00  0.00
ATOM   1325  O   GLY   187       8.341  -1.797  14.156  1.00  0.00
ATOM   1326  H   ILE   188      10.849  -0.026  14.099  1.00  0.00
ATOM   1327  N   ILE   188      10.286  -0.816  13.920  1.00  0.00
ATOM   1328  CA  ILE   188      10.861  -1.961  13.184  1.00  0.00
ATOM   1329  C   ILE   188      11.161  -3.265  13.890  1.00  0.00
ATOM   1330  O   ILE   188      10.624  -4.305  13.516  1.00  0.00
ATOM   1331  CB  ILE   188      12.142  -1.411  12.516  1.00  0.00
ATOM   1332  CG1 ILE   188      11.786  -0.337  11.482  1.00  0.00
ATOM   1333  CG2 ILE   188      12.898  -2.537  11.808  1.00  0.00
ATOM   1334  CD1 ILE   188      13.028   0.387  10.973  1.00  0.00
ATOM   1335  H   GLY   189      12.416  -2.354  15.149  1.00  0.00
ATOM   1336  N   GLY   189      11.975  -3.190  14.864  1.00  0.00
ATOM   1337  CA  GLY   189      12.253  -4.432  15.594  1.00  0.00
ATOM   1338  C   GLY   189      11.032  -5.102  16.289  1.00  0.00
ATOM   1339  O   GLY   189      10.922  -6.326  16.298  1.00  0.00
ATOM   1340  H   ASP   190      10.316  -3.269  16.757  1.00  0.00
ATOM   1341  N   ASP   190      10.161  -4.240  16.839  1.00  0.00
ATOM   1342  CA  ASP   190       8.987  -4.714  17.553  1.00  0.00
ATOM   1343  C   ASP   190       7.995  -5.310  16.557  1.00  0.00
ATOM   1344  O   ASP   190       7.283  -6.256  16.887  1.00  0.00
ATOM   1345  CB  ASP   190       8.324  -3.583  18.344  1.00  0.00
ATOM   1346  CG  ASP   190       9.170  -3.174  19.546  1.00  0.00
ATOM   1347  OD1 ASP   190       9.007  -2.043  20.014  1.00  0.00
ATOM   1348  OD2 ASP   190      10.058  -4.364  19.869  1.00  0.00
ATOM   1349  H   LYS   191       8.541  -3.972  15.159  1.00  0.00
ATOM   1350  N   LYS   191       7.967  -4.751  15.351  1.00  0.00
ATOM   1351  CA  LYS   191       7.103  -5.273  14.303  1.00  0.00
ATOM   1352  C   LYS   191       7.513  -6.719  14.078  1.00  0.00
ATOM   1353  O   LYS   191       6.668  -7.560  13.780  1.00  0.00
ATOM   1354  CB  LYS   191       7.220  -4.481  12.997  1.00  0.00
ATOM   1355  CG  LYS   191       6.228  -4.981  11.946  1.00  0.00
ATOM   1356  CD  LYS   191       6.287  -4.112  10.689  1.00  0.00
ATOM   1357  CE  LYS   191       5.349  -4.656   9.612  1.00  0.00
ATOM   1358  NZ  LYS   191       5.442  -3.817   8.388  1.00  0.00
ATOM   1359  H   VAL   192       9.369  -6.170  14.452  1.00  0.00
ATOM   1360  N   VAL   192       8.754  -6.911  14.237  1.00  0.00
ATOM   1361  CA  VAL   192       9.286  -8.262  14.104  1.00  0.00
ATOM   1362  C   VAL   192       8.605  -9.096  15.218  1.00  0.00
ATOM   1363  O   VAL   192       7.949 -10.094  14.927  1.00  0.00
ATOM   1364  CB  VAL   192      10.822  -8.337  14.250  1.00  0.00
ATOM   1365  CG1 VAL   192      11.290  -9.791  14.255  1.00  0.00
ATOM   1366  CG2 VAL   192      11.503  -7.613  13.089  1.00  0.00
ATOM   1367  H   GLY   193       9.338  -7.854  16.658  1.00  0.00
ATOM   1368  N   GLY   193       8.784  -8.645  16.456  1.00  0.00
ATOM   1369  CA  GLY   193       8.131  -9.352  17.546  1.00  0.00
ATOM   1370  C   GLY   193       6.721  -9.776  17.138  1.00  0.00
ATOM   1371  O   GLY   193       6.393 -10.959  17.192  1.00  0.00
ATOM   1372  H   MET   194       6.135  -7.849  16.669  1.00  0.00
ATOM   1373  N   MET   194       5.830  -8.787  16.700  1.00  0.00
ATOM   1374  CA  MET   194       4.454  -9.112  16.282  1.00  0.00
ATOM   1375  C   MET   194       4.239 -10.166  15.203  1.00  0.00
ATOM   1376  O   MET   194       3.363 -11.017  15.339  1.00  0.00
ATOM   1377  CB  MET   194       3.823  -7.786  15.851  1.00  0.00
ATOM   1378  CG  MET   194       2.361  -7.968  15.446  1.00  0.00
ATOM   1379  SD  MET   194       1.611  -6.401  14.950  1.00  0.00
ATOM   1380  CE  MET   194       2.505  -6.141  13.408  1.00  0.00
ATOM   1381  H   PHE   195       5.712  -9.397  14.065  1.00  0.00
ATOM   1382  N   PHE   195       5.035 -10.110  14.147  1.00  0.00
ATOM   1383  CA  PHE   195       4.923 -11.111  13.089  1.00  0.00
ATOM   1384  C   PHE   195       5.009 -12.429  13.822  1.00  0.00
ATOM   1385  O   PHE   195       4.079 -13.230  13.761  1.00  0.00
ATOM   1386  CB  PHE   195       6.029 -11.025  12.033  1.00  0.00
ATOM   1387  CG  PHE   195       5.672 -11.780  10.773  1.00  0.00
ATOM   1388  CD1 PHE   195       4.694 -11.288   9.911  1.00  0.00
ATOM   1389  CD2 PHE   195       6.318 -12.975  10.465  1.00  0.00
ATOM   1390  CE1 PHE   195       4.366 -11.986   8.749  1.00  0.00
ATOM   1391  CE2 PHE   195       5.990 -13.673   9.303  1.00  0.00
ATOM   1392  CZ  PHE   195       5.014 -13.177   8.447  1.00  0.00
ATOM   1393  H   PHE   196       6.830 -11.924  14.480  1.00  0.00
ATOM   1394  N   PHE   196       6.129 -12.619  14.506  1.00  0.00
ATOM   1395  CA  PHE   196       6.357 -13.876  15.331  1.00  0.00
ATOM   1396  C   PHE   196       5.160 -14.393  16.122  1.00  0.00
ATOM   1397  O   PHE   196       4.788 -15.556  15.986  1.00  0.00
ATOM   1398  CB  PHE   196       7.529 -13.596  16.278  1.00  0.00
ATOM   1399  CG  PHE   196       7.863 -14.795  17.137  1.00  0.00
ATOM   1400  CD1 PHE   196       9.157 -15.312  17.152  1.00  0.00
ATOM   1401  CD2 PHE   196       6.879 -15.391  17.922  1.00  0.00
ATOM   1402  CE1 PHE   196       9.464 -16.416  17.944  1.00  0.00
ATOM   1403  CE2 PHE   196       7.185 -16.496  18.715  1.00  0.00
ATOM   1404  CZ  PHE   196       8.477 -17.007  18.725  1.00  0.00
ATOM   1405  H   GLN   197       4.899 -12.604  16.999  1.00  0.00
ATOM   1406  N   GLN   197       4.558 -13.528  16.938  1.00  0.00
ATOM   1407  CA  GLN   197       3.403 -13.917  17.741  1.00  0.00
ATOM   1408  C   GLN   197       2.162 -14.052  16.845  1.00  0.00
ATOM   1409  O   GLN   197       1.333 -14.931  17.068  1.00  0.00
ATOM   1410  CB  GLN   197       3.141 -12.898  18.853  1.00  0.00
ATOM   1411  CG  GLN   197       4.247 -12.920  19.908  1.00  0.00
ATOM   1412  CD  GLN   197       4.306 -14.271  20.613  1.00  0.00
ATOM   1413  NE2 GLN   197       5.486 -14.830  20.774  1.00  0.00
ATOM   1414  OE1 GLN   197       3.287 -14.816  21.014  1.00  0.00
ATOM   1415  H   ALA   198       2.728 -12.470  15.687  1.00  0.00
ATOM   1416  N   ALA   198       2.054 -13.176  15.832  1.00  0.00
ATOM   1417  CA  ALA   198       0.922 -13.272  14.928  1.00  0.00
ATOM   1418  C   ALA   198       0.818 -14.698  14.468  1.00  0.00
ATOM   1419  O   ALA   198      -0.285 -15.207  14.283  1.00  0.00
ATOM   1420  CB  ALA   198       1.074 -12.342  13.731  1.00  0.00
ATOM   1421  H   VAL   199       2.816 -14.904  14.486  1.00  0.00
ATOM   1422  N   VAL   199       1.960 -15.354  14.288  1.00  0.00
ATOM   1423  CA  VAL   199       1.973 -16.736  13.803  1.00  0.00
ATOM   1424  C   VAL   199       1.816 -17.788  14.886  1.00  0.00
ATOM   1425  O   VAL   199       1.126 -18.784  14.683  1.00  0.00
ATOM   1426  CB  VAL   199       3.281 -16.975  13.017  1.00  0.00
ATOM   1427  CG1 VAL   199       3.409 -18.446  12.624  1.00  0.00
ATOM   1428  CG2 VAL   199       3.299 -16.130  11.744  1.00  0.00
ATOM   1429  H   ALA   200       3.015 -16.813  16.238  1.00  0.00
ATOM   1430  N   ALA   200       2.441 -17.596  16.058  1.00  0.00
ATOM   1431  CA  ALA   200       2.248 -18.606  17.114  1.00  0.00
ATOM   1432  C   ALA   200       0.765 -18.692  17.387  1.00  0.00
ATOM   1433  O   ALA   200       0.252 -19.774  17.666  1.00  0.00
ATOM   1434  CB  ALA   200       3.000 -18.250  18.391  1.00  0.00
ATOM   1435  H   THR   201       0.511 -16.710  17.092  1.00  0.00
ATOM   1436  N   THR   201       0.063 -17.564  17.304  1.00  0.00
ATOM   1437  CA  THR   201      -1.314 -17.577  17.512  1.00  0.00
ATOM   1438  C   THR   201      -2.011 -18.182  16.311  1.00  0.00
ATOM   1439  O   THR   201      -2.776 -19.133  16.456  1.00  0.00
ATOM   1440  CB  THR   201      -1.859 -16.159  17.767  1.00  0.00
ATOM   1441  OG1 THR   201      -1.221 -15.614  18.914  1.00  0.00
ATOM   1442  CG2 THR   201      -3.367 -16.177  18.007  1.00  0.00
ATOM   1443  H   PHE   202      -1.080 -16.886  15.087  1.00  0.00
ATOM   1444  N   PHE   202      -1.729 -17.627  15.146  1.00  0.00
ATOM   1445  CA  PHE   202      -2.370 -18.105  13.939  1.00  0.00
ATOM   1446  C   PHE   202      -2.240 -19.597  13.664  1.00  0.00
ATOM   1447  O   PHE   202      -3.243 -20.273  13.448  1.00  0.00
ATOM   1448  CB  PHE   202      -1.801 -17.305  12.763  1.00  0.00
ATOM   1449  CG  PHE   202      -2.526 -17.602  11.470  1.00  0.00
ATOM   1450  CD1 PHE   202      -3.863 -17.244  11.314  1.00  0.00
ATOM   1451  CD2 PHE   202      -1.861 -18.238  10.424  1.00  0.00
ATOM   1452  CE1 PHE   202      -4.530 -17.519  10.121  1.00  0.00
ATOM   1453  CE2 PHE   202      -2.527 -18.513   9.230  1.00  0.00
ATOM   1454  CZ  PHE   202      -3.861 -18.153   9.081  1.00  0.00
ATOM   1455  H   PHE   203      -0.281 -19.511  13.889  1.00  0.00
ATOM   1456  N   PHE   203      -1.050 -20.092  13.679  1.00  0.00
ATOM   1457  CA  PHE   203      -0.819 -21.505  13.392  1.00  0.00
ATOM   1458  C   PHE   203      -1.197 -22.345  14.609  1.00  0.00
ATOM   1459  O   PHE   203      -1.709 -23.452  14.459  1.00  0.00
ATOM   1460  CB  PHE   203       0.645 -21.757  13.018  1.00  0.00
ATOM   1461  CG  PHE   203       0.938 -21.379  11.583  1.00  0.00
ATOM   1462  CD1 PHE   203       1.285 -20.070  11.257  1.00  0.00
ATOM   1463  CD2 PHE   203       0.862 -22.339  10.576  1.00  0.00
ATOM   1464  CE1 PHE   203       1.555 -19.723   9.934  1.00  0.00
ATOM   1465  CE2 PHE   203       1.131 -21.992   9.253  1.00  0.00
ATOM   1466  CZ  PHE   203       1.477 -20.685   8.934  1.00  0.00
ATOM   1467  H   ALA   204      -0.527 -20.953  15.928  1.00  0.00
ATOM   1468  N   ALA   204      -0.959 -21.832  15.804  1.00  0.00
ATOM   1469  CA  ALA   204      -1.359 -22.601  16.977  1.00  0.00
ATOM   1470  C   ALA   204      -2.853 -22.861  17.051  1.00  0.00
ATOM   1471  O   ALA   204      -3.274 -24.011  17.156  1.00  0.00
ATOM   1472  CB  ALA   204      -0.889 -21.869  18.228  1.00  0.00
ATOM   1473  H   GLY   205      -3.284 -20.888  16.898  1.00  0.00
ATOM   1474  N   GLY   205      -3.666 -21.794  16.989  1.00  0.00
ATOM   1475  CA  GLY   205      -5.108 -21.953  17.050  1.00  0.00
ATOM   1476  C   GLY   205      -5.529 -22.755  15.818  1.00  0.00
ATOM   1477  O   GLY   205      -6.638 -23.284  15.776  1.00  0.00
ATOM   1478  H   PHE   206      -3.772 -22.364  14.944  1.00  0.00
ATOM   1479  N   PHE   206      -4.635 -22.833  14.843  1.00  0.00
ATOM   1480  CA  PHE   206      -4.895 -23.603  13.619  1.00  0.00
ATOM   1481  C   PHE   206      -4.358 -24.976  13.841  1.00  0.00
ATOM   1482  O   PHE   206      -5.062 -25.835  14.367  1.00  0.00
ATOM   1483  CB  PHE   206      -4.236 -22.976  12.386  1.00  0.00
ATOM   1484  CG  PHE   206      -4.526 -23.760  11.126  1.00  0.00
ATOM   1485  CD1 PHE   206      -5.841 -24.028  10.752  1.00  0.00
ATOM   1486  CD2 PHE   206      -3.480 -24.220  10.330  1.00  0.00
ATOM   1487  CE1 PHE   206      -6.108 -24.751   9.590  1.00  0.00
ATOM   1488  CE2 PHE   206      -3.746 -24.942   9.168  1.00  0.00
ATOM   1489  CZ  PHE   206      -5.059 -25.207   8.799  1.00  0.00
ATOM   1490  H   ILE   207      -2.539 -24.460  13.030  1.00  0.00
ATOM   1491  N   ILE   207      -3.059 -25.197  13.431  1.00  0.00
ATOM   1492  CA  ILE   207      -2.431 -26.514  13.587  1.00  0.00
ATOM   1493  C   ILE   207      -3.065 -27.417  14.623  1.00  0.00
ATOM   1494  O   ILE   207      -3.232 -28.610  14.381  1.00  0.00
ATOM   1495  CB  ILE   207      -0.935 -26.304  13.909  1.00  0.00
ATOM   1496  CG1 ILE   207      -0.215 -25.671  12.712  1.00  0.00
ATOM   1497  CG2 ILE   207      -0.266 -27.643  14.227  1.00  0.00
ATOM   1498  CD1 ILE   207       1.206 -25.249  13.071  1.00  0.00
ATOM   1499  H   VAL   208      -3.273 -25.881  15.912  1.00  0.00
ATOM   1500  N   VAL   208      -3.414 -26.844  15.751  1.00  0.00
ATOM   1501  CA  VAL   208      -4.033 -27.659  16.793  1.00  0.00
ATOM   1502  C   VAL   208      -5.543 -27.384  16.726  1.00  0.00
ATOM   1503  O   VAL   208      -6.339 -28.320  16.711  1.00  0.00
ATOM   1504  CB  VAL   208      -3.498 -27.342  18.207  1.00  0.00
ATOM   1505  CG1 VAL   208      -4.287 -28.114  19.264  1.00  0.00
ATOM   1506  CG2 VAL   208      -2.026 -27.733  18.320  1.00  0.00
ATOM   1507  H   GLY   209      -5.198 -25.419  16.679  1.00  0.00
ATOM   1508  N   GLY   209      -5.914 -26.098  16.679  1.00  0.00
ATOM   1509  CA  GLY   209      -7.309 -25.664  16.625  1.00  0.00
ATOM   1510  C   GLY   209      -8.181 -26.246  15.519  1.00  0.00
ATOM   1511  O   GLY   209      -9.313 -25.805  15.330  1.00  0.00
ATOM   1512  H   PHE   210      -6.687 -27.477  15.083  1.00  0.00
ATOM   1513  N   PHE   210      -7.609 -27.225  14.835  1.00  0.00
ATOM   1514  CA  PHE   210      -8.249 -27.911  13.793  1.00  0.00
ATOM   1515  C   PHE   210      -7.807 -29.351  13.684  1.00  0.00
ATOM   1516  O   PHE   210      -8.615 -30.259  13.865  1.00  0.00
ATOM   1517  CB  PHE   210      -7.991 -27.183  12.470  1.00  0.00
ATOM   1518  CG  PHE   210      -8.879 -27.692  11.358  1.00  0.00
ATOM   1519  CD1 PHE   210     -10.249 -27.843  11.564  1.00  0.00
ATOM   1520  CD2 PHE   210      -8.333 -28.015  10.117  1.00  0.00
ATOM   1521  CE1 PHE   210     -11.066 -28.313  10.537  1.00  0.00
ATOM   1522  CE2 PHE   210      -9.151 -28.485   9.090  1.00  0.00
ATOM   1523  CZ  PHE   210     -10.516 -28.634   9.302  1.00  0.00
ATOM   1524  H   ILE   211      -5.949 -28.709  13.367  1.00  0.00
ATOM   1525  N   ILE   211      -6.551 -29.490  13.402  1.00  0.00
ATOM   1526  CA  ILE   211      -6.054 -30.713  13.158  1.00  0.00
ATOM   1527  C   ILE   211      -6.324 -31.693  14.291  1.00  0.00
ATOM   1528  O   ILE   211      -6.667 -32.846  14.040  1.00  0.00
ATOM   1529  CB  ILE   211      -4.536 -30.617  12.886  1.00  0.00
ATOM   1530  CG1 ILE   211      -4.271 -29.810  11.610  1.00  0.00
ATOM   1531  CG2 ILE   211      -3.938 -32.014  12.712  1.00  0.00
ATOM   1532  CD1 ILE   211      -2.780 -29.710  11.308  1.00  0.00
ATOM   1533  H   ARG   212      -5.849 -30.370  15.798  1.00  0.00
ATOM   1534  N   ARG   212      -6.183 -31.260  15.532  1.00  0.00
ATOM   1535  CA  ARG   212      -6.561 -32.188  16.539  1.00  0.00
ATOM   1536  C   ARG   212      -8.032 -32.009  17.043  1.00  0.00
ATOM   1537  O   ARG   212      -8.334 -31.036  17.730  1.00  0.00
ATOM   1538  CB  ARG   212      -5.586 -32.068  17.713  1.00  0.00
ATOM   1539  CG  ARG   212      -5.799 -33.181  18.739  1.00  0.00
ATOM   1540  CD  ARG   212      -5.378 -34.533  18.166  1.00  0.00
ATOM   1541  NE  ARG   212      -5.483 -35.574  19.210  1.00  0.00
ATOM   1542  CZ  ARG   212      -5.304 -36.856  18.949  1.00  0.00
ATOM   1543  NH1 ARG   212      -5.407 -37.753  19.910  1.00  0.00
ATOM   1544  NH2 ARG   212      -5.023 -37.241  17.723  1.00  0.00
ATOM   1545  H   GLY   213      -8.526 -33.726  16.106  1.00  0.00
ATOM   1546  N   GLY   213      -8.864 -32.986  16.665  1.00  0.00
ATOM   1547  CA  GLY   213     -10.249 -32.980  17.066  1.00  0.00
ATOM   1548  C   GLY   213     -11.180 -33.239  15.893  1.00  0.00
ATOM   1549  O   GLY   213     -12.217 -33.877  16.058  1.00  0.00
ATOM   1550  H   TRP   214      -9.978 -32.282  14.575  1.00  0.00
ATOM   1551  N   TRP   214     -10.832 -32.763  14.693  1.00  0.00
ATOM   1552  CA  TRP   214     -11.735 -32.957  13.508  1.00  0.00
ATOM   1553  C   TRP   214     -13.174 -32.647  14.094  1.00  0.00
ATOM   1554  O   TRP   214     -13.941 -33.568  14.366  1.00  0.00
ATOM   1555  CB  TRP   214     -11.704 -34.368  12.913  1.00  0.00
ATOM   1556  CG  TRP   214     -10.363 -34.699  12.321  1.00  0.00
ATOM   1557  CD1 TRP   214      -9.377 -35.405  12.928  1.00  0.00
ATOM   1558  CD2 TRP   214      -9.866 -34.343  11.021  1.00  0.00
ATOM   1559  NE1 TRP   214      -8.299 -35.506  12.079  1.00  0.00
ATOM   1560  CE2 TRP   214      -8.564 -34.862  10.891  1.00  0.00
ATOM   1561  CE3 TRP   214     -10.415 -33.625   9.951  1.00  0.00
ATOM   1562  CZ2 TRP   214      -7.812 -34.681   9.734  1.00  0.00
ATOM   1563  CZ3 TRP   214      -9.663 -33.443   8.792  1.00  0.00
ATOM   1564  CH2 TRP   214      -8.371 -33.967   8.683  1.00  0.00
ATOM   1565  H   LYS   215     -12.937 -30.662  14.018  1.00  0.00
ATOM   1566  N   LYS   215     -13.562 -31.377  14.288  1.00  0.00
ATOM   1567  CA  LYS   215     -14.861 -31.012  14.873  1.00  0.00
ATOM   1568  C   LYS   215     -14.815 -31.008  16.485  1.00  0.00
ATOM   1569  O   LYS   215     -15.704 -30.450  17.126  1.00  0.00
ATOM   1570  CB  LYS   215     -15.943 -31.977  14.378  1.00  0.00
ATOM   1571  CG  LYS   215     -16.255 -31.760  12.897  1.00  0.00
ATOM   1572  CD  LYS   215     -17.323 -32.744  12.419  1.00  0.00
ATOM   1573  CE  LYS   215     -16.782 -34.173  12.426  1.00  0.00
ATOM   1574  NZ  LYS   215     -15.656 -34.293  11.462  1.00  0.00
ATOM   1575  H   LEU   216     -13.098 -32.016  16.502  1.00  0.00
ATOM   1576  N   LEU   216     -13.788 -31.618  17.085  1.00  0.00
ATOM   1577  CA  LEU   216     -13.638 -31.718  18.566  1.00  0.00
ATOM   1578  C   LEU   216     -12.614 -30.541  18.925  1.00  0.00
ATOM   1579  O   LEU   216     -12.747 -29.906  19.969  1.00  0.00
ATOM   1580  CB  LEU   216     -13.082 -33.062  19.045  1.00  0.00
ATOM   1581  CG  LEU   216     -12.904 -33.123  20.566  1.00  0.00
ATOM   1582  CD1 LEU   216     -14.253 -32.957  21.261  1.00  0.00
ATOM   1583  CD2 LEU   216     -12.305 -34.468  20.974  1.00  0.00
ATOM   1584  H   THR   217     -11.635 -31.041  17.212  1.00  0.00
ATOM   1585  N   THR   217     -11.682 -30.396  17.957  1.00  0.00
ATOM   1586  CA  THR   217     -10.745 -29.293  17.999  1.00  0.00
ATOM   1587  C   THR   217     -11.679 -28.061  17.705  1.00  0.00
ATOM   1588  O   THR   217     -11.291 -26.920  17.948  1.00  0.00
ATOM   1589  CB  THR   217      -9.613 -29.347  16.955  1.00  0.00
ATOM   1590  OG1 THR   217      -8.635 -28.368  17.278  1.00  0.00
ATOM   1591  CG2 THR   217     -10.140 -29.067  15.549  1.00  0.00
ATOM   1592  H   LEU   218     -13.047 -29.364  17.064  1.00  0.00
ATOM   1593  N   LEU   218     -12.863 -28.404  17.201  1.00  0.00
ATOM   1594  CA  LEU   218     -13.881 -27.432  16.854  1.00  0.00
ATOM   1595  C   LEU   218     -14.683 -27.210  18.091  1.00  0.00
ATOM   1596  O   LEU   218     -15.187 -26.111  18.310  1.00  0.00
ATOM   1597  CB  LEU   218     -14.790 -27.906  15.717  1.00  0.00
ATOM   1598  CG  LEU   218     -15.751 -26.816  15.229  1.00  0.00
ATOM   1599  CD1 LEU   218     -14.965 -25.600  14.743  1.00  0.00
ATOM   1600  CD2 LEU   218     -16.605 -27.341  14.077  1.00  0.00
ATOM   1601  H   VAL   219     -14.441 -29.129  18.721  1.00  0.00
ATOM   1602  N   VAL   219     -14.812 -28.237  18.922  1.00  0.00
ATOM   1603  CA  VAL   219     -15.525 -28.027  20.176  1.00  0.00
ATOM   1604  C   VAL   219     -14.769 -26.817  20.805  1.00  0.00
ATOM   1605  O   VAL   219     -15.390 -25.962  21.434  1.00  0.00
ATOM   1606  CB  VAL   219     -15.506 -29.228  21.147  1.00  0.00
ATOM   1607  CG1 VAL   219     -16.089 -28.831  22.503  1.00  0.00
ATOM   1608  CG2 VAL   219     -16.334 -30.382  20.584  1.00  0.00
ATOM   1609  H   ILE   220     -13.171 -27.690  20.092  1.00  0.00
ATOM   1610  N   ILE   220     -13.471 -26.871  20.556  1.00  0.00
ATOM   1611  CA  ILE   220     -12.457 -25.811  20.912  1.00  0.00
ATOM   1612  C   ILE   220     -12.683 -24.490  20.178  1.00  0.00
ATOM   1613  O   ILE   220     -12.820 -23.447  20.813  1.00  0.00
ATOM   1614  CB  ILE   220     -11.034 -26.341  20.628  1.00  0.00
ATOM   1615  CG1 ILE   220     -10.691 -27.490  21.583  1.00  0.00
ATOM   1616  CG2 ILE   220     -10.003 -25.227  20.817  1.00  0.00
ATOM   1617  CD1 ILE   220      -9.421 -28.217  21.154  1.00  0.00
ATOM   1618  H   MET   221     -12.593 -25.418  18.397  1.00  0.00
ATOM   1619  N   MET   221     -12.723 -24.563  18.873  1.00  0.00
ATOM   1620  CA  MET   221     -12.966 -23.373  18.120  1.00  0.00
ATOM   1621  C   MET   221     -14.343 -22.770  18.438  1.00  0.00
ATOM   1622  O   MET   221     -14.590 -21.605  18.137  1.00  0.00
ATOM   1623  CB  MET   221     -12.859 -23.673  16.622  1.00  0.00
ATOM   1624  CG  MET   221     -11.422 -23.996  16.218  1.00  0.00
ATOM   1625  SD  MET   221     -10.301 -22.635  16.612  1.00  0.00
ATOM   1626  CE  MET   221     -10.331 -22.763  18.409  1.00  0.00
ATOM   1627  H   ALA   222     -14.866 -24.526  19.354  1.00  0.00
ATOM   1628  N   ALA   222     -15.139 -23.631  19.039  1.00  0.00
ATOM   1629  CA  ALA   222     -16.551 -23.181  19.247  1.00  0.00
ATOM   1630  C   ALA   222     -16.460 -22.521  20.477  1.00  0.00
ATOM   1631  O   ALA   222     -16.070 -21.357  20.525  1.00  0.00
ATOM   1632  CB  ALA   222     -17.578 -24.304  19.325  1.00  0.00
ATOM   1633  H   ILE   223     -17.071 -24.154  21.443  1.00  0.00
ATOM   1634  N   ILE   223     -16.810 -23.214  21.591  1.00  0.00
ATOM   1635  CA  ILE   223     -16.819 -22.686  22.925  1.00  0.00
ATOM   1636  C   ILE   223     -15.570 -21.763  23.293  1.00  0.00
ATOM   1637  O   ILE   223     -15.750 -20.644  23.769  1.00  0.00
ATOM   1638  CB  ILE   223     -16.920 -23.865  23.919  1.00  0.00
ATOM   1639  CG1 ILE   223     -15.713 -24.797  23.768  1.00  0.00
ATOM   1640  CG2 ILE   223     -18.194 -24.672  23.659  1.00  0.00
ATOM   1641  CD1 ILE   223     -15.668 -25.843  24.877  1.00  0.00
ATOM   1642  H   SER   224     -14.308 -23.201  22.654  1.00  0.00
ATOM   1643  N   SER   224     -14.415 -22.298  23.039  1.00  0.00
ATOM   1644  CA  SER   224     -13.215 -21.499  23.344  1.00  0.00
ATOM   1645  C   SER   224     -13.181 -20.085  22.586  1.00  0.00
ATOM   1646  O   SER   224     -13.151 -19.039  23.231  1.00  0.00
ATOM   1647  CB  SER   224     -11.968 -22.310  22.987  1.00  0.00
ATOM   1648  OG  SER   224     -10.799 -21.548  23.252  1.00  0.00
ATOM   1649  N   PRO   225     -13.191 -20.020  21.214  1.00  0.00
ATOM   1650  CA  PRO   225     -13.141 -18.756  20.505  1.00  0.00
ATOM   1651  C   PRO   225     -14.374 -17.920  20.827  1.00  0.00
ATOM   1652  O   PRO   225     -14.325 -16.694  20.753  1.00  0.00
ATOM   1653  CB  PRO   225     -13.108 -19.145  19.025  1.00  0.00
ATOM   1654  CG  PRO   225     -12.431 -20.497  18.980  1.00  0.00
ATOM   1655  CD  PRO   225     -12.852 -21.229  20.243  1.00  0.00
ATOM   1656  H   ILE   226     -15.537 -19.534  21.251  1.00  0.00
ATOM   1657  N   ILE   226     -15.512 -18.549  21.201  1.00  0.00
ATOM   1658  CA  ILE   226     -16.680 -17.807  21.528  1.00  0.00
ATOM   1659  C   ILE   226     -16.576 -17.126  22.886  1.00  0.00
ATOM   1660  O   ILE   226     -16.887 -15.943  23.008  1.00  0.00
ATOM   1661  CB  ILE   226     -17.918 -18.732  21.491  1.00  0.00
ATOM   1662  CG1 ILE   226     -18.160 -19.242  20.066  1.00  0.00
ATOM   1663  CG2 ILE   226     -19.163 -17.973  21.954  1.00  0.00
ATOM   1664  CD1 ILE   226     -19.206 -20.352  20.037  1.00  0.00
ATOM   1665  H   LEU   227     -15.927 -18.833  23.734  1.00  0.00
ATOM   1666  N   LEU   227     -16.135 -17.879  23.878  1.00  0.00
ATOM   1667  CA  LEU   227     -15.945 -17.300  25.207  1.00  0.00
ATOM   1668  C   LEU   227     -14.869 -16.224  25.122  1.00  0.00
ATOM   1669  O   LEU   227     -14.976 -15.192  25.782  1.00  0.00
ATOM   1670  CB  LEU   227     -15.542 -18.366  26.229  1.00  0.00
ATOM   1671  CG  LEU   227     -16.676 -19.350  26.542  1.00  0.00
ATOM   1672  CD1 LEU   227     -16.166 -20.471  27.444  1.00  0.00
ATOM   1673  CD2 LEU   227     -17.820 -18.629  27.253  1.00  0.00
ATOM   1674  H   GLY   228     -13.821 -17.350  23.839  1.00  0.00
ATOM   1675  N   GLY   228     -13.858 -16.482  24.307  1.00  0.00
ATOM   1676  CA  GLY   228     -12.796 -15.506  24.084  1.00  0.00
ATOM   1677  C   GLY   228     -13.388 -14.250  23.487  1.00  0.00
ATOM   1678  O   GLY   228     -12.863 -13.159  23.699  1.00  0.00
ATOM   1679  H   LEU   229     -14.824 -15.315  22.625  1.00  0.00
ATOM   1680  N   LEU   229     -14.454 -14.411  22.769  1.00  0.00
ATOM   1681  CA  LEU   229     -15.119 -13.270  22.171  1.00  0.00
ATOM   1682  C   LEU   229     -15.778 -12.370  23.212  1.00  0.00
ATOM   1683  O   LEU   229     -15.633 -11.151  23.154  1.00  0.00
ATOM   1684  CB  LEU   229     -16.162 -13.757  21.162  1.00  0.00
ATOM   1685  CG  LEU   229     -16.903 -12.607  20.470  1.00  0.00
ATOM   1686  CD1 LEU   229     -15.917 -11.738  19.692  1.00  0.00
ATOM   1687  CD2 LEU   229     -17.945 -13.158  19.498  1.00  0.00
ATOM   1688  H   SER   230     -16.583 -13.959  24.146  1.00  0.00
ATOM   1689  N   SER   230     -16.484 -12.977  24.148  1.00  0.00
ATOM   1690  CA  SER   230     -17.121 -12.201  25.198  1.00  0.00
ATOM   1691  C   SER   230     -16.060 -11.471  26.006  1.00  0.00
ATOM   1692  O   SER   230     -16.263 -10.324  26.397  1.00  0.00
ATOM   1693  CB  SER   230     -17.953 -13.095  26.120  1.00  0.00
ATOM   1694  OG  SER   230     -17.105 -13.991  26.824  1.00  0.00
ATOM   1695  H   ALA   231     -14.835 -13.062  25.900  1.00  0.00
ATOM   1696  N   ALA   231     -14.929 -12.142  26.246  1.00  0.00
ATOM   1697  CA  ALA   231     -13.826 -11.546  27.006  1.00  0.00
ATOM   1698  C   ALA   231     -13.195 -10.347  26.363  1.00  0.00
ATOM   1699  O   ALA   231     -12.950  -9.346  27.032  1.00  0.00
ATOM   1700  CB  ALA   231     -12.780 -12.626  27.249  1.00  0.00
ATOM   1701  H   ALA   232     -13.176 -11.329  24.520  1.00  0.00
ATOM   1702  N   ALA   232     -12.949 -10.501  25.006  1.00  0.00
ATOM   1703  CA  ALA   232     -12.330  -9.384  24.275  1.00  0.00
ATOM   1704  C   ALA   232     -13.240  -8.161  24.282  1.00  0.00
ATOM   1705  O   ALA   232     -12.792  -7.061  24.597  1.00  0.00
ATOM   1706  CB  ALA   232     -12.017  -9.800  22.843  1.00  0.00
ATOM   1707  H   VAL   233     -14.844  -9.319  23.789  1.00  0.00
ATOM   1708  N   VAL   233     -14.536  -8.392  23.930  1.00  0.00
ATOM   1709  CA  VAL   233     -15.482  -7.293  23.763  1.00  0.00
ATOM   1710  C   VAL   233     -15.713  -6.760  25.173  1.00  0.00
ATOM   1711  O   VAL   233     -15.419  -5.599  25.449  1.00  0.00
ATOM   1712  CB  VAL   233     -16.826  -7.710  23.126  1.00  0.00
ATOM   1713  CG1 VAL   233     -17.789  -6.524  23.079  1.00  0.00
ATOM   1714  CG2 VAL   233     -16.607  -8.212  21.700  1.00  0.00
ATOM   1715  H   TRP   234     -16.232  -8.535  25.930  1.00  0.00
ATOM   1716  N   TRP   234     -16.220  -7.559  26.074  1.00  0.00
ATOM   1717  CA  TRP   234     -16.782  -7.002  27.336  1.00  0.00
ATOM   1718  C   TRP   234     -15.739  -6.202  28.191  1.00  0.00
ATOM   1719  O   TRP   234     -16.069  -5.155  28.744  1.00  0.00
ATOM   1720  CB  TRP   234     -17.374  -8.146  28.165  1.00  0.00
ATOM   1721  CG  TRP   234     -18.015  -7.649  29.431  1.00  0.00
ATOM   1722  CD1 TRP   234     -18.163  -6.350  29.792  1.00  0.00
ATOM   1723  CD2 TRP   234     -18.588  -8.433  30.490  1.00  0.00
ATOM   1724  NE1 TRP   234     -18.794  -6.285  31.013  1.00  0.00
ATOM   1725  CE2 TRP   234     -19.072  -7.552  31.475  1.00  0.00
ATOM   1726  CE3 TRP   234     -18.733  -9.811  30.688  1.00  0.00
ATOM   1727  CZ2 TRP   234     -19.688  -8.013  32.635  1.00  0.00
ATOM   1728  CZ3 TRP   234     -19.349 -10.273  31.849  1.00  0.00
ATOM   1729  CH2 TRP   234     -19.824  -9.382  32.816  1.00  0.00
ATOM   1730  H   ALA   235     -14.403  -7.529  27.690  1.00  0.00
ATOM   1731  N   ALA   235     -14.543  -6.728  28.250  1.00  0.00
ATOM   1732  CA  ALA   235     -13.390  -6.199  29.097  1.00  0.00
ATOM   1733  C   ALA   235     -12.839  -4.960  28.264  1.00  0.00
ATOM   1734  O   ALA   235     -12.594  -3.897  28.830  1.00  0.00
ATOM   1735  CB  ALA   235     -12.279  -7.217  29.327  1.00  0.00
ATOM   1736  H   LYS   236     -12.795  -5.867  26.456  1.00  0.00
ATOM   1737  N   LYS   236     -12.629  -5.020  26.936  1.00  0.00
ATOM   1738  CA  LYS   236     -12.150  -3.825  26.167  1.00  0.00
ATOM   1739  C   LYS   236     -13.207  -2.720  26.176  1.00  0.00
ATOM   1740  O   LYS   236     -12.866  -1.541  26.101  1.00  0.00
ATOM   1741  CB  LYS   236     -11.808  -4.215  24.726  1.00  0.00
ATOM   1742  CG  LYS   236     -10.547  -5.079  24.662  1.00  0.00
ATOM   1743  CD  LYS   236     -10.224  -5.458  23.217  1.00  0.00
ATOM   1744  CE  LYS   236      -8.938  -6.281  23.150  1.00  0.00
ATOM   1745  NZ  LYS   236      -8.635  -6.635  21.738  1.00  0.00
ATOM   1746  H   ILE   237     -14.700  -4.061  26.314  1.00  0.00
ATOM   1747  N   ILE   237     -14.472  -3.102  26.274  1.00  0.00
ATOM   1748  CA  ILE   237     -15.538  -2.116  26.327  1.00  0.00
ATOM   1749  C   ILE   237     -15.218  -1.224  27.519  1.00  0.00
ATOM   1750  O   ILE   237     -14.949  -0.037  27.346  1.00  0.00
ATOM   1751  CB  ILE   237     -16.943  -2.737  26.489  1.00  0.00
ATOM   1752  CG1 ILE   237     -17.286  -3.606  25.274  1.00  0.00
ATOM   1753  CG2 ILE   237     -17.999  -1.637  26.615  1.00  0.00
ATOM   1754  CD1 ILE   237     -18.515  -4.472  25.531  1.00  0.00
ATOM   1755  H   LEU   238     -15.460  -2.768  28.789  1.00  0.00
ATOM   1756  N   LEU   238     -15.246  -1.808  28.709  1.00  0.00
ATOM   1757  CA  LEU   238     -14.959  -1.042  29.910  1.00  0.00
ATOM   1758  C   LEU   238     -13.640  -0.376  29.807  1.00  0.00
ATOM   1759  O   LEU   238     -13.488   0.762  30.245  1.00  0.00
ATOM   1760  CB  LEU   238     -14.992  -1.952  31.142  1.00  0.00
ATOM   1761  CG  LEU   238     -16.406  -2.433  31.487  1.00  0.00
ATOM   1762  CD1 LEU   238     -16.358  -3.412  32.659  1.00  0.00
ATOM   1763  CD2 LEU   238     -17.289  -1.247  31.874  1.00  0.00
ATOM   1764  H   SER   239     -12.762  -1.924  28.890  1.00  0.00
ATOM   1765  N   SER   239     -12.629  -1.010  29.236  1.00  0.00
ATOM   1766  CA  SER   239     -11.324  -0.383  29.104  1.00  0.00
ATOM   1767  C   SER   239     -11.421   0.993  28.431  1.00  0.00
ATOM   1768  O   SER   239     -10.831   1.957  28.911  1.00  0.00
ATOM   1769  CB  SER   239     -10.386  -1.288  28.303  1.00  0.00
ATOM   1770  OG  SER   239     -10.113  -2.475  29.034  1.00  0.00
ATOM   1771  H   ALA   240     -12.606   0.313  26.937  1.00  0.00
ATOM   1772  N   ALA   240     -12.159   1.098  27.336  1.00  0.00
ATOM   1773  CA  ALA   240     -12.319   2.415  26.702  1.00  0.00
ATOM   1774  C   ALA   240     -13.123   3.290  27.618  1.00  0.00
ATOM   1775  O   ALA   240     -12.978   4.510  27.591  1.00  0.00
ATOM   1776  CB  ALA   240     -13.003   2.302  25.345  1.00  0.00
ATOM   1777  H   PHE   241     -14.076   1.698  28.391  1.00  0.00
ATOM   1778  N   PHE   241     -13.994   2.678  28.464  1.00  0.00
ATOM   1779  CA  PHE   241     -14.794   3.388  29.456  1.00  0.00
ATOM   1780  C   PHE   241     -13.840   3.995  30.516  1.00  0.00
ATOM   1781  O   PHE   241     -14.054   5.119  30.965  1.00  0.00
ATOM   1782  CB  PHE   241     -15.806   2.459  30.134  1.00  0.00
ATOM   1783  CG  PHE   241     -16.479   3.119  31.317  1.00  0.00
ATOM   1784  CD1 PHE   241     -17.512   4.033  31.120  1.00  0.00
ATOM   1785  CD2 PHE   241     -16.070   2.816  32.614  1.00  0.00
ATOM   1786  CE1 PHE   241     -18.131   4.639  32.212  1.00  0.00
ATOM   1787  CE2 PHE   241     -16.689   3.423  33.706  1.00  0.00
ATOM   1788  CZ  PHE   241     -17.719   4.334  33.503  1.00  0.00
ATOM   1789  H   SER   242     -12.755   2.332  30.438  1.00  0.00
ATOM   1790  N   SER   242     -12.819   3.221  30.863  1.00  0.00
ATOM   1791  CA  SER   242     -11.804   3.624  31.827  1.00  0.00
ATOM   1792  C   SER   242     -10.975   4.803  31.393  1.00  0.00
ATOM   1793  O   SER   242     -10.722   5.705  32.188  1.00  0.00
ATOM   1794  CB  SER   242     -10.895   2.427  32.112  1.00  0.00
ATOM   1795  OG  SER   242     -11.642   1.383  32.719  1.00  0.00
ATOM   1796  H   ASP   243     -10.756   4.052  29.480  1.00  0.00
ATOM   1797  N   ASP   243     -10.525   4.816  30.061  1.00  0.00
ATOM   1798  CA  ASP   243      -9.737   5.916  29.515  1.00  0.00
ATOM   1799  C   ASP   243     -10.536   7.215  29.471  1.00  0.00
ATOM   1800  O   ASP   243      -9.995   8.282  29.752  1.00  0.00
ATOM   1801  CB  ASP   243      -9.238   5.559  28.111  1.00  0.00
ATOM   1802  CG  ASP   243      -8.148   4.493  28.164  1.00  0.00
ATOM   1803  OD1 ASP   243      -7.858   3.905  27.117  1.00  0.00
ATOM   1804  OD2 ASP   243      -7.672   4.436  29.605  1.00  0.00
ATOM   1805  H   LYS   244     -12.181   6.241  28.856  1.00  0.00
ATOM   1806  N   LYS   244     -11.801   7.110  29.131  1.00  0.00
ATOM   1807  CA  LYS   244     -12.665   8.291  29.162  1.00  0.00
ATOM   1808  C   LYS   244     -12.745   8.845  30.660  1.00  0.00
ATOM   1809  O   LYS   244     -12.852  10.052  30.866  1.00  0.00
ATOM   1810  CB  LYS   244     -14.070   7.967  28.644  1.00  0.00
ATOM   1811  CG  LYS   244     -14.968   9.204  28.642  1.00  0.00
ATOM   1812  CD  LYS   244     -16.352   8.866  28.087  1.00  0.00
ATOM   1813  CE  LYS   244     -17.259  10.096  28.114  1.00  0.00
ATOM   1814  NZ  LYS   244     -18.594   9.755  27.555  1.00  0.00
ATOM   1815  H   GLU   245     -12.622   6.978  31.414  1.00  0.00
ATOM   1816  N   GLU   245     -12.682   7.933  31.655  1.00  0.00
ATOM   1817  CA  GLU   245     -12.698   8.313  33.065  1.00  0.00
ATOM   1818  C   GLU   245     -11.424   9.081  33.373  1.00  0.00
ATOM   1819  O   GLU   245     -11.476  10.129  34.012  1.00  0.00
ATOM   1820  CB  GLU   245     -12.809   7.090  33.980  1.00  0.00
ATOM   1821  CG  GLU   245     -14.196   6.452  33.896  1.00  0.00
ATOM   1822  CD  GLU   245     -15.241   7.324  34.583  1.00  0.00
ATOM   1823  OE1 GLU   245     -16.430   7.120  34.322  1.00  0.00
ATOM   1824  OE2 GLU   245     -14.843   8.192  35.368  1.00  0.00
ATOM   1825  H   LEU   246     -10.296   7.729  32.408  1.00  0.00
ATOM   1826  N   LEU   246     -10.277   8.574  32.918  1.00  0.00
ATOM   1827  CA  LEU   246      -8.989   9.244  33.153  1.00  0.00
ATOM   1828  C   LEU   246      -8.861  10.648  32.573  1.00  0.00
ATOM   1829  O   LEU   246      -8.336  11.542  33.232  1.00  0.00
ATOM   1830  CB  LEU   246      -7.885   8.343  32.594  1.00  0.00
ATOM   1831  CG  LEU   246      -7.704   7.053  33.402  1.00  0.00
ATOM   1832  CD1 LEU   246      -6.702   6.133  32.709  1.00  0.00
ATOM   1833  CD2 LEU   246      -7.186   7.376  34.803  1.00  0.00
ATOM   1834  H   ALA   247      -9.781  10.067  30.896  1.00  0.00
ATOM   1835  N   ALA   247      -9.341  10.810  31.374  1.00  0.00
ATOM   1836  CA  ALA   247      -9.234  12.112  30.725  1.00  0.00
ATOM   1837  C   ALA   247     -10.126  13.226  31.502  1.00  0.00
ATOM   1838  O   ALA   247      -9.650  14.330  31.756  1.00  0.00
ATOM   1839  CB  ALA   247      -9.669  12.010  29.268  1.00  0.00
ATOM   1840  H   ALA   248     -11.746  12.064  31.566  1.00  0.00
ATOM   1841  N   ALA   248     -11.332  12.915  31.845  1.00  0.00
ATOM   1842  CA  ALA   248     -12.097  13.845  32.669  1.00  0.00
ATOM   1843  C   ALA   248     -11.318  14.189  33.923  1.00  0.00
ATOM   1844  O   ALA   248     -11.409  15.311  34.417  1.00  0.00
ATOM   1845  CB  ALA   248     -13.451  13.250  33.036  1.00  0.00
ATOM   1846  H   TYR   249     -10.541  12.279  33.909  1.00  0.00
ATOM   1847  N   TYR   249     -10.534  13.134  34.402  1.00  0.00
ATOM   1848  CA  TYR   249      -9.709  13.260  35.596  1.00  0.00
ATOM   1849  C   TYR   249      -8.616  14.298  35.349  1.00  0.00
ATOM   1850  O   TYR   249      -8.280  15.064  36.249  1.00  0.00
ATOM   1851  CB  TYR   249      -9.076  11.917  35.977  1.00  0.00
ATOM   1852  CG  TYR   249      -8.596  11.897  37.414  1.00  0.00
ATOM   1853  CD1 TYR   249      -9.498  11.685  38.459  1.00  0.00
ATOM   1854  CD2 TYR   249      -7.246  12.090  37.708  1.00  0.00
ATOM   1855  CE1 TYR   249      -9.054  11.667  39.782  1.00  0.00
ATOM   1856  CE2 TYR   249      -6.800  12.072  39.030  1.00  0.00
ATOM   1857  CZ  TYR   249      -7.706  11.861  40.064  1.00  0.00
ATOM   1858  OH  TYR   249      -7.268  11.843  41.366  1.00  0.00
ATOM   1859  H   ALA   250      -8.417  13.644  33.475  1.00  0.00
ATOM   1860  N   ALA   250      -8.109  14.294  34.150  1.00  0.00
ATOM   1861  CA  ALA   250      -7.076  15.261  33.790  1.00  0.00
ATOM   1862  C   ALA   250      -7.606  16.692  33.823  1.00  0.00
ATOM   1863  O   ALA   250      -6.923  17.591  34.307  1.00  0.00
ATOM   1864  CB  ALA   250      -6.523  14.934  32.409  1.00  0.00
ATOM   1865  H   LYS   251      -9.298  16.103  32.937  1.00  0.00
ATOM   1866  N   LYS   251      -8.794  16.861  33.319  1.00  0.00
ATOM   1867  CA  LYS   251      -9.399  18.191  33.322  1.00  0.00
ATOM   1868  C   LYS   251      -9.607  18.703  34.747  1.00  0.00
ATOM   1869  O   LYS   251      -9.336  19.867  35.029  1.00  0.00
ATOM   1870  CB  LYS   251     -10.734  18.166  32.571  1.00  0.00
ATOM   1871  CG  LYS   251     -11.425  19.529  32.606  1.00  0.00
ATOM   1872  CD  LYS   251     -12.630  19.549  31.666  1.00  0.00
ATOM   1873  CE  LYS   251     -13.356  20.892  31.748  1.00  0.00
ATOM   1874  NZ  LYS   251     -14.573  20.863  30.894  1.00  0.00
ATOM   1875  H   ALA   252     -10.315  16.915  35.356  1.00  0.00
ATOM   1876  N   ALA   252     -10.082  17.830  35.643  1.00  0.00
ATOM   1877  CA  ALA   252     -10.250  18.187  36.974  1.00  0.00
ATOM   1878  C   ALA   252      -8.943  18.491  37.753  1.00  0.00
ATOM   1879  O   ALA   252      -8.916  19.398  38.581  1.00  0.00
ATOM   1880  CB  ALA   252     -11.025  17.069  37.660  1.00  0.00
ATOM   1881  H   GLY   253      -7.999  17.029  36.774  1.00  0.00
ATOM   1882  N   GLY   253      -7.873  17.723  37.464  1.00  0.00
ATOM   1883  CA  GLY   253      -6.556  17.868  38.108  1.00  0.00
ATOM   1884  C   GLY   253      -5.902  19.212  37.676  1.00  0.00
ATOM   1885  O   GLY   253      -5.330  19.914  38.508  1.00  0.00
ATOM   1886  H   ALA   254      -6.389  19.040  35.790  1.00  0.00
ATOM   1887  N   ALA   254      -5.948  19.616  36.460  1.00  0.00
ATOM   1888  CA  ALA   254      -5.378  20.894  36.038  1.00  0.00
ATOM   1889  C   ALA   254      -6.084  22.130  36.755  1.00  0.00
ATOM   1890  O   ALA   254      -5.407  23.057  37.193  1.00  0.00
ATOM   1891  CB  ALA   254      -5.489  21.028  34.524  1.00  0.00
ATOM   1892  H   VAL   255      -7.870  21.254  36.382  1.00  0.00
ATOM   1893  N   VAL   255      -7.419  22.018  36.814  1.00  0.00
ATOM   1894  CA  VAL   255      -8.222  23.018  37.518  1.00  0.00
ATOM   1895  C   VAL   255      -7.941  22.715  39.016  1.00  0.00
ATOM   1896  O   VAL   255      -8.350  23.480  39.886  1.00  0.00
ATOM   1897  CB  VAL   255      -9.739  22.942  37.237  1.00  0.00
ATOM   1898  CG1 VAL   255     -10.498  23.928  38.125  1.00  0.00
ATOM   1899  CG2 VAL   255     -10.027  23.285  35.777  1.00  0.00
ATOM   1900  H   ALA   256      -7.127  20.915  38.608  1.00  0.00
ATOM   1901  N   ALA   256      -7.236  21.600  39.309  1.00  0.00
ATOM   1902  CA  ALA   256      -6.654  21.391  40.568  1.00  0.00
ATOM   1903  C   ALA   256      -5.323  22.106  40.782  1.00  0.00
ATOM   1904  O   ALA   256      -4.853  22.210  41.914  1.00  0.00
ATOM   1905  CB  ALA   256      -6.486  19.890  40.770  1.00  0.00
ATOM   1906  H   GLU   257      -5.252  22.443  38.835  1.00  0.00
ATOM   1907  N   GLU   257      -4.792  22.563  39.700  1.00  0.00
ATOM   1908  CA  GLU   257      -3.513  23.264  39.736  1.00  0.00
ATOM   1909  C   GLU   257      -3.469  24.795  39.932  1.00  0.00
ATOM   1910  O   GLU   257      -3.068  25.270  40.993  1.00  0.00
ATOM   1911  CB  GLU   257      -2.806  22.881  38.433  1.00  0.00
ATOM   1912  CG  GLU   257      -2.009  21.585  38.589  1.00  0.00
ATOM   1913  CD  GLU   257      -1.116  21.343  37.376  1.00  0.00
ATOM   1914  OE1 GLU   257      -1.030  22.238  36.531  1.00  0.00
ATOM   1915  OE2 GLU   257      -0.523  20.261  37.303  1.00  0.00
ATOM   1916  H   GLU   258      -4.267  25.092  38.086  1.00  0.00
ATOM   1917  N   GLU   258      -3.895  25.516  38.896  1.00  0.00
ATOM   1918  CA  GLU   258      -3.810  26.986  38.965  1.00  0.00
ATOM   1919  C   GLU   258      -2.367  27.468  39.075  1.00  0.00
ATOM   1920  O   GLU   258      -1.442  26.716  38.777  1.00  0.00
ATOM   1921  CB  GLU   258      -4.628  27.501  40.152  1.00  0.00
ATOM   1922  CG  GLU   258      -6.125  27.264  39.946  1.00  0.00
ATOM   1923  CD  GLU   258      -6.929  27.780  41.135  1.00  0.00
ATOM   1924  OE1 GLU   258      -7.810  28.617  40.922  1.00  0.00
ATOM   1925  OE2 GLU   258      -6.655  27.332  42.254  1.00  0.00
ATOM   1926  H   ALA   259      -2.897  29.307  39.750  1.00  0.00
ATOM   1927  N   ALA   259      -2.141  28.721  39.508  1.00  0.00
ATOM   1928  CA  ALA   259      -0.750  29.238  39.632  1.00  0.00
ATOM   1929  C   ALA   259      -0.112  29.161  41.041  1.00  0.00
ATOM   1930  O   ALA   259      -0.663  29.702  41.998  1.00  0.00
ATOM   1931  CB  ALA   259      -0.757  30.678  39.134  1.00  0.00
ATOM   1932  H   LEU   260       1.391  28.114  40.318  1.00  0.00
ATOM   1933  N   LEU   260       0.988  28.524  41.120  1.00  0.00
ATOM   1934  CA  LEU   260       1.670  28.395  42.409  1.00  0.00
ATOM   1935  C   LEU   260       3.056  29.026  42.491  1.00  0.00
ATOM   1936  O   LEU   260       3.816  28.727  43.409  1.00  0.00
ATOM   1937  CB  LEU   260       1.752  26.903  42.743  1.00  0.00
ATOM   1938  CG  LEU   260       0.375  26.262  42.947  1.00  0.00
ATOM   1939  CD1 LEU   260       0.513  24.747  43.085  1.00  0.00
ATOM   1940  CD2 LEU   260      -0.283  26.812  44.212  1.00  0.00
ATOM   1941  H   GLY   261       2.550  29.972  40.893  1.00  0.00
ATOM   1942  N   GLY   261       3.296  29.864  41.531  1.00  0.00
ATOM   1943  CA  GLY   261       4.529  30.632  41.329  1.00  0.00
ATOM   1944  C   GLY   261       4.245  32.035  41.744  1.00  0.00
ATOM   1945  O   GLY   261       3.206  32.302  42.344  1.00  0.00
ATOM   1946  H   ALA   262       5.978  32.612  40.930  1.00  0.00
ATOM   1947  N   ALA   262       5.176  32.925  41.412  1.00  0.00
ATOM   1948  CA  ALA   262       5.044  34.345  41.733  1.00  0.00
ATOM   1949  C   ALA   262       5.089  34.456  43.274  1.00  0.00
ATOM   1950  O   ALA   262       5.002  35.556  43.815  1.00  0.00
ATOM   1951  CB  ALA   262       3.750  34.945  41.198  1.00  0.00
ATOM   1952  H   ILE   263       5.345  32.465  43.348  1.00  0.00
ATOM   1953  N   ILE   263       5.231  33.288  43.881  1.00  0.00
ATOM   1954  CA  ILE   263       5.227  33.200  45.316  1.00  0.00
ATOM   1955  C   ILE   263       5.917  34.316  46.059  1.00  0.00
ATOM   1956  O   ILE   263       5.470  34.710  47.133  1.00  0.00
ATOM   1957  CB  ILE   263       5.847  31.839  45.706  1.00  0.00
ATOM   1958  CG1 ILE   263       4.982  30.688  45.180  1.00  0.00
ATOM   1959  CG2 ILE   263       5.946  31.717  47.228  1.00  0.00
ATOM   1960  CD1 ILE   263       3.953  30.240  46.212  1.00  0.00
ATOM   1961  H   ARG   264       7.390  34.569  44.680  1.00  0.00
ATOM   1962  N   ARG   264       6.991  34.858  45.535  1.00  0.00
ATOM   1963  CA  ARG   264       7.619  35.967  46.290  1.00  0.00
ATOM   1964  C   ARG   264       6.601  37.092  46.547  1.00  0.00
ATOM   1965  O   ARG   264       6.523  37.612  47.658  1.00  0.00
ATOM   1966  CB  ARG   264       8.828  36.518  45.530  1.00  0.00
ATOM   1967  CG  ARG   264       9.999  35.535  45.545  1.00  0.00
ATOM   1968  CD  ARG   264      11.168  36.074  44.721  1.00  0.00
ATOM   1969  NE  ARG   264      12.281  35.101  44.736  1.00  0.00
ATOM   1970  CZ  ARG   264      13.352  35.243  43.977  1.00  0.00
ATOM   1971  NH1 ARG   264      14.323  34.352  44.021  1.00  0.00
ATOM   1972  NH2 ARG   264      13.451  36.279  43.172  1.00  0.00
ATOM   1973  H   THR   265       5.994  37.010  44.628  1.00  0.00
ATOM   1974  N   THR   265       5.842  37.430  45.508  1.00  0.00
ATOM   1975  CA  THR   265       4.778  38.416  45.651  1.00  0.00
ATOM   1976  C   THR   265       3.714  37.856  46.597  1.00  0.00
ATOM   1977  O   THR   265       3.093  38.610  47.343  1.00  0.00
ATOM   1978  CB  THR   265       4.133  38.773  44.298  1.00  0.00
ATOM   1979  OG1 THR   265       5.129  39.300  43.433  1.00  0.00
ATOM   1980  CG2 THR   265       3.029  39.814  44.466  1.00  0.00
ATOM   1981  H   VAL   266       4.097  36.052  45.926  1.00  0.00
ATOM   1982  N   VAL   266       3.556  36.609  46.537  1.00  0.00
ATOM   1983  CA  VAL   266       2.559  35.971  47.387  1.00  0.00
ATOM   1984  C   VAL   266       2.975  35.930  48.853  1.00  0.00
ATOM   1985  O   VAL   266       2.140  36.112  49.737  1.00  0.00
ATOM   1986  CB  VAL   266       2.271  34.541  46.877  1.00  0.00
ATOM   1987  CG1 VAL   266       1.254  33.844  47.780  1.00  0.00
ATOM   1988  CG2 VAL   266       1.708  34.586  45.457  1.00  0.00
ATOM   1989  H   ILE   267       4.902  35.553  48.380  1.00  0.00
ATOM   1990  N   ILE   267       4.259  35.699  49.115  1.00  0.00
ATOM   1991  CA  ILE   267       4.714  35.665  50.444  1.00  0.00
ATOM   1992  C   ILE   267       4.413  36.932  51.248  1.00  0.00
ATOM   1993  O   ILE   267       4.020  36.846  52.410  1.00  0.00
ATOM   1994  CB  ILE   267       6.233  35.383  50.444  1.00  0.00
ATOM   1995  CG1 ILE   267       6.528  34.040  49.766  1.00  0.00
ATOM   1996  CG2 ILE   267       6.764  35.331  51.878  1.00  0.00
ATOM   1997  CD1 ILE   267       5.766  32.897  50.429  1.00  0.00
ATOM   1998  H   ALA   268       4.983  38.126  49.713  1.00  0.00
ATOM   1999  N   ALA   268       4.593  38.133  50.620  1.00  0.00
ATOM   2000  CA  ALA   268       4.231  39.410  51.231  1.00  0.00
ATOM   2001  C   ALA   268       2.710  39.453  51.552  1.00  0.00
ATOM   2002  O   ALA   268       2.280  40.237  52.395  1.00  0.00
ATOM   2003  CB  ALA   268       4.609  40.564  50.311  1.00  0.00
ATOM   2004  H   PHE   269       2.517  37.918  50.190  1.00  0.00
ATOM   2005  N   PHE   269       2.010  38.523  50.783  1.00  0.00
ATOM   2006  CA  PHE   269       0.521  38.415  50.837  1.00  0.00
ATOM   2007  C   PHE   269       0.061  37.556  52.039  1.00  0.00
ATOM   2008  O   PHE   269      -0.830  37.962  52.782  1.00  0.00
ATOM   2009  CB  PHE   269      -0.013  37.816  49.531  1.00  0.00
ATOM   2010  CG  PHE   269      -1.524  37.807  49.486  1.00  0.00
ATOM   2011  CD1 PHE   269      -2.219  38.902  48.978  1.00  0.00
ATOM   2012  CD2 PHE   269      -2.232  36.703  49.952  1.00  0.00
ATOM   2013  CE1 PHE   269      -3.613  38.892  48.936  1.00  0.00
ATOM   2014  CE2 PHE   269      -3.626  36.692  49.911  1.00  0.00
ATOM   2015  CZ  PHE   269      -4.314  37.787  49.403  1.00  0.00
ATOM   2016  H   GLY   270       1.396  36.134  51.566  1.00  0.00
ATOM   2017  N   GLY   270       0.687  36.390  52.204  1.00  0.00
ATOM   2018  CA  GLY   270       0.356  35.488  53.300  1.00  0.00
ATOM   2019  C   GLY   270       0.241  34.079  52.919  1.00  0.00
ATOM   2020  O   GLY   270       1.043  33.256  53.354  1.00  0.00
ATOM   2021  H   GLY   271      -1.300  34.333  51.810  1.00  0.00
ATOM   2022  N   GLY   271      -0.675  33.638  52.127  1.00  0.00
ATOM   2023  CA  GLY   271      -0.852  32.261  51.679  1.00  0.00
ATOM   2024  C   GLY   271      -2.284  31.961  51.274  1.00  0.00
ATOM   2025  O   GLY   271      -3.167  31.908  52.127  1.00  0.00
ATOM   2026  H   GLN   272      -1.772  31.818  49.322  1.00  0.00
ATOM   2027  N   GLN   272      -2.520  31.755  49.962  1.00  0.00
ATOM   2028  CA  GLN   272      -3.854  31.439  49.470  1.00  0.00
ATOM   2029  C   GLN   272      -3.987  29.927  49.527  1.00  0.00
ATOM   2030  O   GLN   272      -4.227  29.290  48.503  1.00  0.00
ATOM   2031  CB  GLN   272      -4.090  31.933  48.041  1.00  0.00
ATOM   2032  CG  GLN   272      -3.854  33.439  47.921  1.00  0.00
ATOM   2033  CD  GLN   272      -4.208  33.941  46.525  1.00  0.00
ATOM   2034  NE2 GLN   272      -3.551  33.433  45.505  1.00  0.00
ATOM   2035  OE1 GLN   272      -5.075  34.787  46.362  1.00  0.00
ATOM   2036  H   ASN   273      -3.663  29.998  51.490  1.00  0.00
ATOM   2037  N   ASN   273      -3.835  29.394  50.729  1.00  0.00
ATOM   2038  CA  ASN   273      -3.916  27.962  50.963  1.00  0.00
ATOM   2039  C   ASN   273      -5.271  27.256  50.683  1.00  0.00
ATOM   2040  O   ASN   273      -5.289  26.095  50.279  1.00  0.00
ATOM   2041  CB  ASN   273      -3.488  27.726  52.414  1.00  0.00
ATOM   2042  CG  ASN   273      -3.665  26.264  52.811  1.00  0.00
ATOM   2043  ND2 ASN   273      -3.556  25.356  51.864  1.00  0.00
ATOM   2044  OD1 ASN   273      -3.899  25.950  53.970  1.00  0.00
ATOM   2045  H   LYS   274      -6.335  28.928  51.124  1.00  0.00
ATOM   2046  N   LYS   274      -6.381  27.969  50.895  1.00  0.00
ATOM   2047  CA  LYS   274      -7.681  27.328  50.784  1.00  0.00
ATOM   2048  C   LYS   274      -8.270  27.189  49.378  1.00  0.00
ATOM   2049  O   LYS   274      -8.916  26.188  49.076  1.00  0.00
ATOM   2050  CB  LYS   274      -8.643  28.107  51.686  1.00  0.00
ATOM   2051  CG  LYS   274      -8.023  28.395  53.053  1.00  0.00
ATOM   2052  CD  LYS   274      -8.843  29.441  53.809  1.00  0.00
ATOM   2053  CE  LYS   274      -8.372  30.852  53.459  1.00  0.00
ATOM   2054  NZ  LYS   274      -9.427  31.840  53.808  1.00  0.00
ATOM   2055  H   GLU   275      -7.478  29.050  48.788  1.00  0.00
ATOM   2056  N   GLU   275      -8.004  28.256  48.528  1.00  0.00
ATOM   2057  CA  GLU   275      -8.542  28.170  47.173  1.00  0.00
ATOM   2058  C   GLU   275      -8.019  26.963  46.535  1.00  0.00
ATOM   2059  O   GLU   275      -8.783  26.187  45.965  1.00  0.00
ATOM   2060  CB  GLU   275      -8.178  29.404  46.343  1.00  0.00
ATOM   2061  CG  GLU   275      -8.769  29.325  44.934  1.00  0.00
ATOM   2062  CD  GLU   275      -8.406  30.562  44.120  1.00  0.00
ATOM   2063  OE1 GLU   275      -7.702  31.424  44.653  1.00  0.00
ATOM   2064  OE2 GLU   275      -8.837  30.638  42.963  1.00  0.00
ATOM   2065  H   LEU   276      -6.339  27.523  47.073  1.00  0.00
ATOM   2066  N   LEU   276      -6.772  26.768  46.609  1.00  0.00
ATOM   2067  CA  LEU   276      -5.928  25.622  46.122  1.00  0.00
ATOM   2068  C   LEU   276      -6.497  24.346  46.696  1.00  0.00
ATOM   2069  O   LEU   276      -6.841  23.433  45.948  1.00  0.00
ATOM   2070  CB  LEU   276      -4.463  25.778  46.539  1.00  0.00
ATOM   2071  CG  LEU   276      -3.489  25.151  45.536  1.00  0.00
ATOM   2072  CD1 LEU   276      -2.814  23.927  46.152  1.00  0.00
ATOM   2073  CD2 LEU   276      -4.235  24.716  44.275  1.00  0.00
ATOM   2074  H   GLU   277      -6.390  24.973  48.603  1.00  0.00
ATOM   2075  N   GLU   277      -6.626  24.225  48.004  1.00  0.00
ATOM   2076  CA  GLU   277      -7.124  22.979  48.580  1.00  0.00
ATOM   2077  C   GLU   277      -8.523  22.713  47.958  1.00  0.00
ATOM   2078  O   GLU   277      -8.777  21.620  47.456  1.00  0.00
ATOM   2079  CB  GLU   277      -7.231  23.044  50.107  1.00  0.00
ATOM   2080  CG  GLU   277      -7.712  21.715  50.691  1.00  0.00
ATOM   2081  CD  GLU   277      -7.805  21.788  52.211  1.00  0.00
ATOM   2082  OE1 GLU   277      -8.340  20.849  52.807  1.00  0.00
ATOM   2083  OE2 GLU   277      -7.339  22.788  52.770  1.00  0.00
ATOM   2084  H   ARG   278      -8.993  24.657  48.311  1.00  0.00
ATOM   2085  N   ARG   278      -9.337  23.773  48.039  1.00  0.00
ATOM   2086  CA  ARG   278     -10.780  23.623  47.710  1.00  0.00
ATOM   2087  C   ARG   278     -10.955  23.083  46.295  1.00  0.00
ATOM   2088  O   ARG   278     -11.685  22.115  46.091  1.00  0.00
ATOM   2089  CB  ARG   278     -11.505  24.964  47.853  1.00  0.00
ATOM   2090  CG  ARG   278     -13.023  24.796  47.771  1.00  0.00
ATOM   2091  CD  ARG   278     -13.722  26.152  47.853  1.00  0.00
ATOM   2092  NE  ARG   278     -13.198  27.049  46.801  1.00  0.00
ATOM   2093  CZ  ARG   278     -12.077  27.733  46.951  1.00  0.00
ATOM   2094  NH1 ARG   278     -11.644  28.522  45.989  1.00  0.00
ATOM   2095  NH2 ARG   278     -11.389  27.624  48.068  1.00  0.00
ATOM   2096  H   TYR   279      -9.664  24.380  45.219  1.00  0.00
ATOM   2097  N   TYR   279     -10.314  23.637  45.214  1.00  0.00
ATOM   2098  CA  TYR   279     -10.672  23.011  43.945  1.00  0.00
ATOM   2099  C   TYR   279      -9.861  21.702  43.874  1.00  0.00
ATOM   2100  O   TYR   279     -10.330  20.716  43.310  1.00  0.00
ATOM   2101  CB  TYR   279     -10.350  23.891  42.732  1.00  0.00
ATOM   2102  CG  TYR   279     -11.248  25.108  42.653  1.00  0.00
ATOM   2103  CD1 TYR   279     -10.765  26.369  43.009  1.00  0.00
ATOM   2104  CD2 TYR   279     -12.569  24.981  42.222  1.00  0.00
ATOM   2105  CE1 TYR   279     -11.594  27.490  42.936  1.00  0.00
ATOM   2106  CE2 TYR   279     -13.400  26.101  42.148  1.00  0.00
ATOM   2107  CZ  TYR   279     -12.910  27.352  42.505  1.00  0.00
ATOM   2108  OH  TYR   279     -13.726  28.454  42.432  1.00  0.00
ATOM   2109  H   GLN   280      -8.264  22.404  44.822  1.00  0.00
ATOM   2110  N   GLN   280      -8.659  21.597  44.413  1.00  0.00
ATOM   2111  CA  GLN   280      -7.936  20.401  44.430  1.00  0.00
ATOM   2112  C   GLN   280      -8.623  19.114  44.866  1.00  0.00
ATOM   2113  O   GLN   280      -8.664  18.149  44.106  1.00  0.00
ATOM   2114  CB  GLN   280      -6.713  20.668  45.310  1.00  0.00
ATOM   2115  CG  GLN   280      -5.823  19.430  45.426  1.00  0.00
ATOM   2116  CD  GLN   280      -4.631  19.696  46.340  1.00  0.00
ATOM   2117  NE2 GLN   280      -3.426  19.486  45.856  1.00  0.00
ATOM   2118  OE1 GLN   280      -4.793  20.092  47.486  1.00  0.00
ATOM   2119  H   LYS   281      -9.113  19.883  46.667  1.00  0.00
ATOM   2120  N   LYS   281      -9.182  19.079  46.098  1.00  0.00
ATOM   2121  CA  LYS   281      -9.884  17.901  46.607  1.00  0.00
ATOM   2122  C   LYS   281     -11.266  17.811  45.961  1.00  0.00
ATOM   2123  O   LYS   281     -11.864  16.737  45.931  1.00  0.00
ATOM   2124  CB  LYS   281     -10.016  17.954  48.132  1.00  0.00
ATOM   2125  CG  LYS   281      -8.697  17.606  48.823  1.00  0.00
ATOM   2126  CD  LYS   281      -8.848  17.679  50.343  1.00  0.00
ATOM   2127  CE  LYS   281      -7.524  17.352  51.032  1.00  0.00
ATOM   2128  NZ  LYS   281      -7.704  17.363  52.508  1.00  0.00
ATOM   2129  H   HIS   282     -11.243  19.777  45.418  1.00  0.00
ATOM   2130  N   HIS   282     -11.754  18.933  45.447  1.00  0.00
ATOM   2131  CA  HIS   282     -13.159  18.898  44.880  1.00  0.00
ATOM   2132  C   HIS   282     -13.236  18.074  43.603  1.00  0.00
ATOM   2133  O   HIS   282     -14.087  17.194  43.487  1.00  0.00
ATOM   2134  CB  HIS   282     -13.652  20.324  44.616  1.00  0.00
ATOM   2135  CG  HIS   282     -15.063  20.379  44.107  1.00  0.00
ATOM   2136  ND1 HIS   282     -15.764  21.556  43.955  1.00  0.00
ATOM   2137  CD2 HIS   282     -15.902  19.385  43.715  1.00  0.00
ATOM   2138  CE1 HIS   282     -16.976  21.278  43.490  1.00  0.00
ATOM   2139  NE2 HIS   282     -17.084  19.965  43.336  1.00  0.00
ATOM   2140  H   LEU   283     -11.789  19.027  42.792  1.00  0.00
ATOM   2141  N   LEU   283     -12.412  18.278  42.634  1.00  0.00
ATOM   2142  CA  LEU   283     -12.329  17.551  41.420  1.00  0.00
ATOM   2143  C   LEU   283     -11.574  16.222  41.600  1.00  0.00
ATOM   2144  O   LEU   283     -11.826  15.266  40.871  1.00  0.00
ATOM   2145  CB  LEU   283     -11.641  18.404  40.350  1.00  0.00
ATOM   2146  CG  LEU   283     -12.469  19.628  39.942  1.00  0.00
ATOM   2147  CD1 LEU   283     -11.689  20.484  38.947  1.00  0.00
ATOM   2148  CD2 LEU   283     -13.778  19.186  39.289  1.00  0.00
ATOM   2149  H   GLU   284     -10.544  17.019  43.125  1.00  0.00
ATOM   2150  N   GLU   284     -10.691  16.220  42.565  1.00  0.00
ATOM   2151  CA  GLU   284      -9.911  15.016  42.823  1.00  0.00
ATOM   2152  C   GLU   284     -10.866  13.978  43.376  1.00  0.00
ATOM   2153  O   GLU   284     -11.057  12.929  42.766  1.00  0.00
ATOM   2154  CB  GLU   284      -8.767  15.259  43.812  1.00  0.00
ATOM   2155  CG  GLU   284      -7.575  15.935  43.134  1.00  0.00
ATOM   2156  CD  GLU   284      -6.543  14.905  42.689  1.00  0.00
ATOM   2157  OE1 GLU   284      -6.282  14.826  41.485  1.00  0.00
ATOM   2158  OE2 GLU   284      -6.019  14.200  43.559  1.00  0.00
ATOM   2159  H   ASN   285     -11.303  15.088  45.023  1.00  0.00
ATOM   2160  N   ASN   285     -11.483  14.252  44.529  1.00  0.00
ATOM   2161  CA  ASN   285     -12.431  13.312  45.062  1.00  0.00
ATOM   2162  C   ASN   285     -13.571  12.918  44.115  1.00  0.00
ATOM   2163  O   ASN   285     -14.214  11.891  44.319  1.00  0.00
ATOM   2164  CB  ASN   285     -13.000  13.892  46.360  1.00  0.00
ATOM   2165  CG  ASN   285     -11.896  14.153  47.379  1.00  0.00
ATOM   2166  ND2 ASN   285     -10.679  13.747  47.081  1.00  0.00
ATOM   2167  OD1 ASN   285     -12.135  14.720  48.436  1.00  0.00
ATOM   2168  H   ALA   286     -13.226  14.536  42.977  1.00  0.00
ATOM   2169  N   ALA   286     -13.796  13.738  43.093  1.00  0.00
ATOM   2170  CA  ALA   286     -14.871  13.480  42.131  1.00  0.00
ATOM   2171  C   ALA   286     -14.732  12.418  41.056  1.00  0.00
ATOM   2172  O   ALA   286     -15.641  11.614  40.863  1.00  0.00
ATOM   2173  CB  ALA   286     -15.146  14.839  41.499  1.00  0.00
ATOM   2174  H   LYS   287     -13.089  13.301  40.616  1.00  0.00
ATOM   2175  N   LYS   287     -13.593  12.475  40.421  1.00  0.00
ATOM   2176  CA  LYS   287     -13.025  11.496  39.512  1.00  0.00
ATOM   2177  C   LYS   287     -12.262  10.468  40.337  1.00  0.00
ATOM   2178  O   LYS   287     -12.056   9.344  39.884  1.00  0.00
ATOM   2179  CB  LYS   287     -12.093  12.146  38.485  1.00  0.00
ATOM   2180  CG  LYS   287     -12.824  13.197  37.649  1.00  0.00
ATOM   2181  CD  LYS   287     -14.060  12.594  36.982  1.00  0.00
ATOM   2182  CE  LYS   287     -14.703  13.600  36.027  1.00  0.00
ATOM   2183  NZ  LYS   287     -15.971  13.045  35.484  1.00  0.00
ATOM   2184  H   GLU   288     -11.885  11.805  41.932  1.00  0.00
ATOM   2185  N   GLU   288     -11.829  10.873  41.612  1.00  0.00
ATOM   2186  CA  GLU   288     -11.286   9.865  42.478  1.00  0.00
ATOM   2187  C   GLU   288     -11.879   8.511  42.822  1.00  0.00
ATOM   2188  O   GLU   288     -11.192   7.496  42.730  1.00  0.00
ATOM   2189  CB  GLU   288     -11.056  10.678  43.755  1.00  0.00
ATOM   2190  CG  GLU   288      -9.962  11.729  43.561  1.00  0.00
ATOM   2191  CD  GLU   288      -8.615  11.070  43.282  1.00  0.00
ATOM   2192  OE1 GLU   288      -8.567   9.838  43.246  1.00  0.00
ATOM   2193  OE2 GLU   288      -7.639  11.807  43.104  1.00  0.00
ATOM   2194  H   ILE   289     -13.411   9.486  43.387  1.00  0.00
ATOM   2195  N   ILE   289     -13.124   8.562  43.192  1.00  0.00
ATOM   2196  CA  ILE   289     -14.076   7.476  43.338  1.00  0.00
ATOM   2197  C   ILE   289     -14.598   7.257  41.902  1.00  0.00
ATOM   2198  O   ILE   289     -14.854   6.122  41.506  1.00  0.00
ATOM   2199  CB  ILE   289     -15.254   7.778  44.291  1.00  0.00
ATOM   2200  CG1 ILE   289     -16.118   6.526  44.487  1.00  0.00
ATOM   2201  CG2 ILE   289     -16.132   8.891  43.716  1.00  0.00
ATOM   2202  CD1 ILE   289     -17.131   6.713  45.611  1.00  0.00
ATOM   2203  H   GLY   290     -14.523   9.221  41.482  1.00  0.00
ATOM   2204  N   GLY   290     -14.748   8.329  41.125  1.00  0.00
ATOM   2205  CA  GLY   290     -15.236   8.210  39.753  1.00  0.00
ATOM   2206  C   GLY   290     -14.339   7.365  38.867  1.00  0.00
ATOM   2207  O   GLY   290     -14.716   6.261  38.483  1.00  0.00
ATOM   2208  H   ILE   291     -12.894   8.770  38.855  1.00  0.00
ATOM   2209  N   ILE   291     -13.144   7.869  38.539  1.00  0.00
ATOM   2210  CA  ILE   291     -12.191   7.104  37.720  1.00  0.00
ATOM   2211  C   ILE   291     -11.848   5.924  38.598  1.00  0.00
ATOM   2212  O   ILE   291     -11.412   4.889  38.097  1.00  0.00
ATOM   2213  CB  ILE   291     -10.907   7.873  37.336  1.00  0.00
ATOM   2214  CG1 ILE   291     -10.117   8.255  38.593  1.00  0.00
ATOM   2215  CG2 ILE   291     -11.260   9.152  36.575  1.00  0.00
ATOM   2216  CD1 ILE   291      -8.745   8.822  38.244  1.00  0.00
ATOM   2217  H   LYS   292     -12.204   7.059  40.254  1.00  0.00
ATOM   2218  N   LYS   292     -12.075   6.127  39.955  1.00  0.00
ATOM   2219  CA  LYS   292     -12.133   5.048  40.937  1.00  0.00
ATOM   2220  C   LYS   292     -13.181   4.062  40.433  1.00  0.00
ATOM   2221  O   LYS   292     -12.978   2.852  40.511  1.00  0.00
ATOM   2222  CB  LYS   292     -12.504   5.543  42.338  1.00  0.00
ATOM   2223  CG  LYS   292     -12.507   4.402  43.355  1.00  0.00
ATOM   2224  CD  LYS   292     -12.810   4.928  44.758  1.00  0.00
ATOM   2225  CE  LYS   292     -12.908   3.776  45.757  1.00  0.00
ATOM   2226  NZ  LYS   292     -13.286   4.298  47.097  1.00  0.00
ATOM   2227  H   LYS   293     -14.425   5.413  39.821  1.00  0.00
ATOM   2228  N   LYS   293     -14.287   4.440  39.915  1.00  0.00
ATOM   2229  CA  LYS   293     -15.329   3.524  39.461  1.00  0.00
ATOM   2230  C   LYS   293     -14.908   2.629  38.310  1.00  0.00
ATOM   2231  O   LYS   293     -15.207   1.437  38.314  1.00  0.00
ATOM   2232  CB  LYS   293     -16.564   4.341  39.071  1.00  0.00
ATOM   2233  CG  LYS   293     -17.256   4.937  40.298  1.00  0.00
ATOM   2234  CD  LYS   293     -18.472   5.766  39.884  1.00  0.00
ATOM   2235  CE  LYS   293     -19.151   6.375  41.110  1.00  0.00
ATOM   2236  NZ  LYS   293     -20.303   7.215  40.686  1.00  0.00
ATOM   2237  H   ALA   294     -14.222   4.273  37.579  1.00  0.00
ATOM   2238  N   ALA   294     -14.248   3.297  37.439  1.00  0.00
ATOM   2239  CA  ALA   294     -13.555   2.725  36.299  1.00  0.00
ATOM   2240  C   ALA   294     -12.305   2.014  36.909  1.00  0.00
ATOM   2241  O   ALA   294     -11.853   1.001  36.380  1.00  0.00
ATOM   2242  CB  ALA   294     -13.123   3.762  35.271  1.00  0.00
ATOM   2243  H   ILE   295     -12.253   3.410  38.288  1.00  0.00
ATOM   2244  N   ILE   295     -11.799   2.578  38.013  1.00  0.00
ATOM   2245  CA  ILE   295     -10.698   2.087  38.796  1.00  0.00
ATOM   2246  C   ILE   295     -11.109   0.732  39.364  1.00  0.00
ATOM   2247  O   ILE   295     -10.341  -0.225  39.291  1.00  0.00
ATOM   2248  CB  ILE   295     -10.310   3.048  39.942  1.00  0.00
ATOM   2249  CG1 ILE   295     -10.038   4.453  39.391  1.00  0.00
ATOM   2250  CG2 ILE   295      -9.047   2.550  40.649  1.00  0.00
ATOM   2251  CD1 ILE   295      -8.972   4.434  38.301  1.00  0.00
ATOM   2252  H   SER   296     -12.794   1.556  39.790  1.00  0.00
ATOM   2253  N   SER   296     -12.308   0.705  39.902  1.00  0.00
ATOM   2254  CA  SER   296     -12.982  -0.446  40.635  1.00  0.00
ATOM   2255  C   SER   296     -13.696  -1.092  39.528  1.00  0.00
ATOM   2256  O   SER   296     -14.482  -2.009  39.753  1.00  0.00
ATOM   2257  CB  SER   296     -13.974  -0.043  41.729  1.00  0.00
ATOM   2258  OG  SER   296     -15.077   0.642  41.156  1.00  0.00
ATOM   2259  H   ALA   297     -12.856   0.343  38.307  1.00  0.00
ATOM   2260  N   ALA   297     -13.336  -0.519  38.284  1.00  0.00
ATOM   2261  CA  ALA   297     -13.612  -1.091  37.085  1.00  0.00
ATOM   2262  C   ALA   297     -12.522  -1.546  36.219  1.00  0.00
ATOM   2263  O   ALA   297     -12.749  -2.342  35.311  1.00  0.00
ATOM   2264  CB  ALA   297     -14.480  -0.077  36.352  1.00  0.00
ATOM   2265  H   ASN   298     -11.181  -0.326  36.879  1.00  0.00
ATOM   2266  N   ASN   298     -11.304  -1.156  36.360  1.00  0.00
ATOM   2267  CA  ASN   298     -10.136  -1.840  35.825  1.00  0.00
ATOM   2268  C   ASN   298     -10.159  -3.057  36.732  1.00  0.00
ATOM   2269  O   ASN   298      -9.831  -4.158  36.295  1.00  0.00
ATOM   2270  CB  ASN   298      -8.791  -1.117  35.946  1.00  0.00
ATOM   2271  CG  ASN   298      -8.758   0.136  35.078  1.00  0.00
ATOM   2272  ND2 ASN   298      -8.343   1.255  35.635  1.00  0.00
ATOM   2273  OD1 ASN   298      -9.105   0.101  33.906  1.00  0.00
ATOM   2274  H   ILE   299     -10.710  -1.799  38.142  1.00  0.00
ATOM   2275  N   ILE   299     -10.568  -2.763  37.984  1.00  0.00
ATOM   2276  CA  ILE   299     -10.808  -3.701  39.065  1.00  0.00
ATOM   2277  C   ILE   299     -11.973  -4.630  38.679  1.00  0.00
ATOM   2278  O   ILE   299     -11.828  -5.850  38.716  1.00  0.00
ATOM   2279  CB  ILE   299     -11.124  -2.975  40.392  1.00  0.00
ATOM   2280  CG1 ILE   299      -9.886  -2.226  40.899  1.00  0.00
ATOM   2281  CG2 ILE   299     -11.555  -3.983  41.460  1.00  0.00
ATOM   2282  CD1 ILE   299     -10.222  -1.322  42.080  1.00  0.00
ATOM   2283  H   SER   300     -13.133  -3.056  38.341  1.00  0.00
ATOM   2284  N   SER   300     -13.074  -4.041  38.319  1.00  0.00
ATOM   2285  CA  SER   300     -14.232  -4.816  37.877  1.00  0.00
ATOM   2286  C   SER   300     -13.869  -5.469  36.506  1.00  0.00
ATOM   2287  O   SER   300     -14.463  -6.475  36.126  1.00  0.00
ATOM   2288  CB  SER   300     -15.483  -3.949  37.725  1.00  0.00
ATOM   2289  OG  SER   300     -15.288  -2.989  36.698  1.00  0.00
ATOM   2290  H   MET   301     -12.508  -4.037  36.153  1.00  0.00
ATOM   2291  N   MET   301     -12.903  -4.876  35.816  1.00  0.00
ATOM   2292  CA  MET   301     -12.413  -5.443  34.572  1.00  0.00
ATOM   2293  C   MET   301     -11.519  -6.645  34.776  1.00  0.00
ATOM   2294  O   MET   301     -11.649  -7.637  34.063  1.00  0.00
ATOM   2295  CB  MET   301     -11.663  -4.361  33.790  1.00  0.00
ATOM   2296  CG  MET   301     -11.331  -4.825  32.373  1.00  0.00
ATOM   2297  SD  MET   301     -10.623  -3.487  31.386  1.00  0.00
ATOM   2298  CE  MET   301      -8.924  -3.573  31.983  1.00  0.00
ATOM   2299  H   GLY   302     -10.477  -5.767  36.296  1.00  0.00
ATOM   2300  N   GLY   302     -10.569  -6.601  35.777  1.00  0.00
ATOM   2301  CA  GLY   302      -9.712  -7.732  36.092  1.00  0.00
ATOM   2302  C   GLY   302     -10.696  -8.863  36.331  1.00  0.00
ATOM   2303  O   GLY   302     -10.436  -9.999  35.941  1.00  0.00
ATOM   2304  H   ILE   303     -11.794  -7.495  37.230  1.00  0.00
ATOM   2305  N   ILE   303     -11.801  -8.448  36.976  1.00  0.00
ATOM   2306  CA  ILE   303     -12.956  -9.263  37.308  1.00  0.00
ATOM   2307  C   ILE   303     -13.552  -9.738  35.992  1.00  0.00
ATOM   2308  O   ILE   303     -13.938 -10.899  35.873  1.00  0.00
ATOM   2309  CB  ILE   303     -14.019  -8.496  38.127  1.00  0.00
ATOM   2310  CG1 ILE   303     -13.485  -8.172  39.527  1.00  0.00
ATOM   2311  CG2 ILE   303     -15.288  -9.338  38.273  1.00  0.00
ATOM   2312  CD1 ILE   303     -14.392  -7.191  40.262  1.00  0.00
ATOM   2313  H   ALA   304     -13.380  -7.895  35.053  1.00  0.00
ATOM   2314  N   ALA   304     -13.624  -8.850  34.997  1.00  0.00
ATOM   2315  CA  ALA   304     -14.094  -9.374  33.765  1.00  0.00
ATOM   2316  C   ALA   304     -13.251 -10.355  33.130  1.00  0.00
ATOM   2317  O   ALA   304     -13.505 -11.552  33.243  1.00  0.00
ATOM   2318  CB  ALA   304     -14.329  -8.194  32.830  1.00  0.00
ATOM   2319  H   PHE   305     -11.947  -9.087  32.375  1.00  0.00
ATOM   2320  N   PHE   305     -12.228 -10.031  32.446  1.00  0.00
ATOM   2321  CA  PHE   305     -11.488 -11.012  31.788  1.00  0.00
ATOM   2322  C   PHE   305     -11.143 -12.293  32.683  1.00  0.00
ATOM   2323  O   PHE   305     -11.031 -13.399  32.159  1.00  0.00
ATOM   2324  CB  PHE   305     -10.196 -10.376  31.264  1.00  0.00
ATOM   2325  CG  PHE   305      -9.344 -11.365  30.502  1.00  0.00
ATOM   2326  CD1 PHE   305      -9.639 -11.673  29.176  1.00  0.00
ATOM   2327  CD2 PHE   305      -8.256 -11.976  31.122  1.00  0.00
ATOM   2328  CE1 PHE   305      -8.852 -12.586  28.475  1.00  0.00
ATOM   2329  CE2 PHE   305      -7.469 -12.888  30.421  1.00  0.00
ATOM   2330  CZ  PHE   305      -7.768 -13.192  29.098  1.00  0.00
ATOM   2331  H   LEU   306     -10.993 -11.216  34.362  1.00  0.00
ATOM   2332  N   LEU   306     -10.987 -12.134  34.002  1.00  0.00
ATOM   2333  CA  LEU   306     -10.812 -13.268  34.925  1.00  0.00
ATOM   2334  C   LEU   306     -12.049 -14.057  35.281  1.00  0.00
ATOM   2335  O   LEU   306     -11.999 -15.283  35.350  1.00  0.00
ATOM   2336  CB  LEU   306     -10.159 -12.715  36.194  1.00  0.00
ATOM   2337  CG  LEU   306      -9.970 -13.782  37.279  1.00  0.00
ATOM   2338  CD1 LEU   306      -9.073 -14.905  36.763  1.00  0.00
ATOM   2339  CD2 LEU   306      -9.321 -13.166  38.518  1.00  0.00
ATOM   2340  H   LEU   307     -13.265 -12.374  35.528  1.00  0.00
ATOM   2341  N   LEU   307     -13.232 -13.361  35.519  1.00  0.00
ATOM   2342  CA  LEU   307     -14.459 -14.120  35.758  1.00  0.00
ATOM   2343  C   LEU   307     -14.619 -14.937  34.485  1.00  0.00
ATOM   2344  O   LEU   307     -14.794 -16.151  34.550  1.00  0.00
ATOM   2345  CB  LEU   307     -15.700 -13.251  35.983  1.00  0.00
ATOM   2346  CG  LEU   307     -16.975 -14.077  36.186  1.00  0.00
ATOM   2347  CD1 LEU   307     -16.846 -14.950  37.432  1.00  0.00
ATOM   2348  CD2 LEU   307     -18.181 -13.154  36.356  1.00  0.00
ATOM   2349  H   ILE   308     -14.413 -13.293  33.484  1.00  0.00
ATOM   2350  N   ILE   308     -14.550 -14.266  33.394  1.00  0.00
ATOM   2351  CA  ILE   308     -14.658 -14.859  32.040  1.00  0.00
ATOM   2352  C   ILE   308     -13.562 -15.896  31.812  1.00  0.00
ATOM   2353  O   ILE   308     -13.768 -16.858  31.075  1.00  0.00
ATOM   2354  CB  ILE   308     -14.587 -13.762  30.954  1.00  0.00
ATOM   2355  CG1 ILE   308     -15.767 -12.794  31.095  1.00  0.00
ATOM   2356  CG2 ILE   308     -14.637 -14.390  29.560  1.00  0.00
ATOM   2357  CD1 ILE   308     -15.607 -11.577  30.190  1.00  0.00
ATOM   2358  H   TYR   309     -12.246 -14.938  33.031  1.00  0.00
ATOM   2359  N   TYR   309     -12.350 -15.730  32.452  1.00  0.00
ATOM   2360  CA  TYR   309     -11.237 -16.664  32.313  1.00  0.00
ATOM   2361  C   TYR   309     -11.722 -18.011  32.846  1.00  0.00
ATOM   2362  O   TYR   309     -11.640 -19.017  32.145  1.00  0.00
ATOM   2363  CB  TYR   309      -9.993 -16.214  33.087  1.00  0.00
ATOM   2364  CG  TYR   309      -8.863 -17.219  32.990  1.00  0.00
ATOM   2365  CD1 TYR   309      -8.059 -17.273  31.851  1.00  0.00
ATOM   2366  CD2 TYR   309      -8.615 -18.102  34.042  1.00  0.00
ATOM   2367  CE1 TYR   309      -7.018 -18.199  31.763  1.00  0.00
ATOM   2368  CE2 TYR   309      -7.575 -19.030  33.957  1.00  0.00
ATOM   2369  CZ  TYR   309      -6.780 -19.075  32.817  1.00  0.00
ATOM   2370  OH  TYR   309      -5.756 -19.987  32.731  1.00  0.00
ATOM   2371  H   ALA   310     -12.272 -17.195  34.605  1.00  0.00
ATOM   2372  N   ALA   310     -12.235 -18.034  34.086  1.00  0.00
ATOM   2373  CA  ALA   310     -12.743 -19.263  34.682  1.00  0.00
ATOM   2374  C   ALA   310     -13.873 -19.737  33.859  1.00  0.00
ATOM   2375  O   ALA   310     -14.117 -20.939  33.781  1.00  0.00
ATOM   2376  CB  ALA   310     -13.194 -19.047  36.122  1.00  0.00
ATOM   2377  H   SER   311     -14.420 -17.858  33.278  1.00  0.00
ATOM   2378  N   SER   311     -14.634 -18.816  33.183  1.00  0.00
ATOM   2379  CA  SER   311     -15.741 -19.215  32.331  1.00  0.00
ATOM   2380  C   SER   311     -15.210 -20.117  31.232  1.00  0.00
ATOM   2381  O   SER   311     -15.881 -21.068  30.837  1.00  0.00
ATOM   2382  CB  SER   311     -16.442 -18.002  31.715  1.00  0.00
ATOM   2383  OG  SER   311     -17.070 -17.235  32.732  1.00  0.00
ATOM   2384  H   TYR   312     -13.678 -18.901  31.278  1.00  0.00
ATOM   2385  N   TYR   312     -14.024 -19.718  30.845  1.00  0.00
ATOM   2386  CA  TYR   312     -13.211 -20.392  29.849  1.00  0.00
ATOM   2387  C   TYR   312     -12.946 -21.787  30.402  1.00  0.00
ATOM   2388  O   TYR   312     -12.919 -22.755  29.645  1.00  0.00
ATOM   2389  CB  TYR   312     -11.882 -19.677  29.577  1.00  0.00
ATOM   2390  CG  TYR   312     -11.424 -19.846  28.142  1.00  0.00
ATOM   2391  CD1 TYR   312     -10.671 -18.850  27.518  1.00  0.00
ATOM   2392  CD2 TYR   312     -11.751 -21.000  27.430  1.00  0.00
ATOM   2393  CE1 TYR   312     -10.249 -19.006  26.197  1.00  0.00
ATOM   2394  CE2 TYR   312     -11.331 -21.159  26.108  1.00  0.00
ATOM   2395  CZ  TYR   312     -10.581 -20.161  25.496  1.00  0.00
ATOM   2396  OH  TYR   312     -10.167 -20.316  24.195  1.00  0.00
ATOM   2397  H   ALA   313     -12.776 -21.021  32.249  1.00  0.00
ATOM   2398  N   ALA   313     -12.762 -21.857  31.724  1.00  0.00
ATOM   2399  CA  ALA   313     -12.546 -23.124  32.410  1.00  0.00
ATOM   2400  C   ALA   313     -13.845 -23.889  32.329  1.00  0.00
ATOM   2401  O   ALA   313     -13.837 -25.092  32.075  1.00  0.00
ATOM   2402  CB  ALA   313     -12.136 -22.934  33.865  1.00  0.00
ATOM   2403  H   LEU   314     -14.799 -22.263  32.735  1.00  0.00
ATOM   2404  N   LEU   314     -14.903 -23.222  32.527  1.00  0.00
ATOM   2405  CA  LEU   314     -16.222 -23.787  32.460  1.00  0.00
ATOM   2406  C   LEU   314     -16.830 -24.538  31.325  1.00  0.00
ATOM   2407  O   LEU   314     -17.383 -25.617  31.527  1.00  0.00
ATOM   2408  CB  LEU   314     -17.080 -22.565  32.799  1.00  0.00
ATOM   2409  CG  LEU   314     -18.582 -22.869  32.779  1.00  0.00
ATOM   2410  CD1 LEU   314     -18.919 -23.929  33.825  1.00  0.00
ATOM   2411  CD2 LEU   314     -19.382 -21.604  33.087  1.00  0.00
ATOM   2412  H   ALA   315     -16.464 -23.092  30.219  1.00  0.00
ATOM   2413  N   ALA   315     -16.750 -24.035  30.162  1.00  0.00
ATOM   2414  CA  ALA   315     -17.002 -24.625  28.857  1.00  0.00
ATOM   2415  C   ALA   315     -15.765 -25.459  28.603  1.00  0.00
ATOM   2416  O   ALA   315     -15.860 -26.546  28.038  1.00  0.00
ATOM   2417  CB  ALA   315     -17.188 -23.605  27.740  1.00  0.00
ATOM   2418  H   PHE   316     -14.628 -24.069  29.477  1.00  0.00
ATOM   2419  N   PHE   316     -14.615 -24.948  29.029  1.00  0.00
ATOM   2420  CA  PHE   316     -13.309 -25.662  28.857  1.00  0.00
ATOM   2421  C   PHE   316     -13.287 -27.135  29.326  1.00  0.00
ATOM   2422  O   PHE   316     -12.993 -28.029  28.536  1.00  0.00
ATOM   2423  CB  PHE   316     -12.234 -24.860  29.597  1.00  0.00
ATOM   2424  CG  PHE   316     -10.865 -25.486  29.464  1.00  0.00
ATOM   2425  CD1 PHE   316      -9.795 -24.742  28.974  1.00  0.00
ATOM   2426  CD2 PHE   316     -10.664 -26.815  29.831  1.00  0.00
ATOM   2427  CE1 PHE   316      -8.533 -25.321  28.851  1.00  0.00
ATOM   2428  CE2 PHE   316      -9.402 -27.395  29.709  1.00  0.00
ATOM   2429  CZ  PHE   316      -8.338 -26.647  29.219  1.00  0.00
ATOM   2430  H   TRP   317     -13.807 -26.484  30.997  1.00  0.00
ATOM   2431  N   TRP   317     -13.576 -27.288  30.473  1.00  0.00
ATOM   2432  CA  TRP   317     -13.608 -28.649  31.149  1.00  0.00
ATOM   2433  C   TRP   317     -14.932 -29.309  30.856  1.00  0.00
ATOM   2434  O   TRP   317     -14.988 -30.522  30.666  1.00  0.00
ATOM   2435  CB  TRP   317     -13.405 -28.532  32.663  1.00  0.00
ATOM   2436  CG  TRP   317     -11.981 -28.205  33.015  1.00  0.00
ATOM   2437  CD1 TRP   317     -11.534 -27.026  33.512  1.00  0.00
ATOM   2438  CD2 TRP   317     -10.831 -29.059  32.899  1.00  0.00
ATOM   2439  NE1 TRP   317     -10.174 -27.099  33.710  1.00  0.00
ATOM   2440  CE2 TRP   317      -9.705 -28.340  33.343  1.00  0.00
ATOM   2441  CE3 TRP   317     -10.659 -30.376  32.456  1.00  0.00
ATOM   2442  CZ2 TRP   317      -8.431 -28.902  33.352  1.00  0.00
ATOM   2443  CZ3 TRP   317      -9.384 -30.938  32.464  1.00  0.00
ATOM   2444  CH2 TRP   317      -8.278 -30.208  32.909  1.00  0.00
ATOM   2445  H   TYR   318     -15.937 -27.492  30.900  1.00  0.00
ATOM   2446  N   TYR   318     -15.996 -28.474  30.816  1.00  0.00
ATOM   2447  CA  TYR   318     -17.298 -29.094  30.634  1.00  0.00
ATOM   2448  C   TYR   318     -17.738 -29.780  29.353  1.00  0.00
ATOM   2449  O   TYR   318     -18.359 -30.839  29.403  1.00  0.00
ATOM   2450  CB  TYR   318     -18.274 -27.966  30.983  1.00  0.00
ATOM   2451  CG  TYR   318     -19.715 -28.434  30.988  1.00  0.00
ATOM   2452  CD1 TYR   318     -20.240 -29.096  32.099  1.00  0.00
ATOM   2453  CD2 TYR   318     -20.532 -28.210  29.879  1.00  0.00
ATOM   2454  CE1 TYR   318     -21.568 -29.527  32.102  1.00  0.00
ATOM   2455  CE2 TYR   318     -21.860 -28.640  29.880  1.00  0.00
ATOM   2456  CZ  TYR   318     -22.374 -29.298  30.992  1.00  0.00
ATOM   2457  OH  TYR   318     -23.680 -29.722  30.994  1.00  0.00
ATOM   2458  H   GLY   319     -16.982 -28.225  28.457  1.00  0.00
ATOM   2459  N   GLY   319     -17.368 -29.113  28.266  1.00  0.00
ATOM   2460  CA  GLY   319     -17.475 -29.559  26.888  1.00  0.00
ATOM   2461  C   GLY   319     -16.414 -30.609  26.711  1.00  0.00
ATOM   2462  O   GLY   319     -16.573 -31.516  25.897  1.00  0.00
ATOM   2463  H   SER   320     -15.324 -29.706  28.123  1.00  0.00
ATOM   2464  N   SER   320     -15.349 -30.463  27.490  1.00  0.00
ATOM   2465  CA  SER   320     -14.223 -31.387  27.440  1.00  0.00
ATOM   2466  C   SER   320     -14.545 -32.738  28.067  1.00  0.00
ATOM   2467  O   SER   320     -14.334 -33.774  27.440  1.00  0.00
ATOM   2468  CB  SER   320     -13.016 -30.763  28.144  1.00  0.00
ATOM   2469  OG  SER   320     -11.924 -31.671  28.135  1.00  0.00
ATOM   2470  H   THR   321     -15.232 -31.827  29.704  1.00  0.00
ATOM   2471  N   THR   321     -15.036 -32.676  29.240  1.00  0.00
ATOM   2472  CA  THR   321     -15.321 -33.945  29.916  1.00  0.00
ATOM   2473  C   THR   321     -16.428 -34.719  29.253  1.00  0.00
ATOM   2474  O   THR   321     -16.380 -35.946  29.207  1.00  0.00
ATOM   2475  CB  THR   321     -15.681 -33.685  31.392  1.00  0.00
ATOM   2476  OG1 THR   321     -16.896 -32.950  31.452  1.00  0.00
ATOM   2477  CG2 THR   321     -14.589 -32.885  32.098  1.00  0.00
ATOM   2478  H   LEU   322     -17.483 -33.071  28.830  1.00  0.00
ATOM   2479  N   LEU   322     -17.454 -34.051  28.713  1.00  0.00
ATOM   2480  CA  LEU   322     -18.522 -34.715  27.957  1.00  0.00
ATOM   2481  C   LEU   322     -17.895 -35.415  26.714  1.00  0.00
ATOM   2482  O   LEU   322     -18.132 -36.600  26.490  1.00  0.00
ATOM   2483  CB  LEU   322     -19.595 -33.718  27.512  1.00  0.00
ATOM   2484  CG  LEU   322     -20.458 -33.215  28.675  1.00  0.00
ATOM   2485  CD1 LEU   322     -21.397 -32.110  28.195  1.00  0.00
ATOM   2486  CD2 LEU   322     -21.298 -34.359  29.243  1.00  0.00
ATOM   2487  H   VAL   323     -16.980 -33.637  26.218  1.00  0.00
ATOM   2488  N   VAL   323     -17.100 -34.585  25.972  1.00  0.00
ATOM   2489  CA  VAL   323     -16.410 -35.111  24.793  1.00  0.00
ATOM   2490  C   VAL   323     -15.417 -36.227  25.101  1.00  0.00
ATOM   2491  O   VAL   323     -15.066 -37.002  24.214  1.00  0.00
ATOM   2492  CB  VAL   323     -15.696 -33.951  24.064  1.00  0.00
ATOM   2493  CG1 VAL   323     -16.710 -32.914  23.585  1.00  0.00
ATOM   2494  CG2 VAL   323     -14.706 -33.263  25.003  1.00  0.00
ATOM   2495  H   ILE   324     -15.332 -35.641  27.012  1.00  0.00
ATOM   2496  N   ILE   324     -15.000 -36.282  26.339  1.00  0.00
ATOM   2497  CA  ILE   324     -14.034 -37.303  26.742  1.00  0.00
ATOM   2498  C   ILE   324     -14.716 -38.624  27.072  1.00  0.00
ATOM   2499  O   ILE   324     -14.309 -39.670  26.572  1.00  0.00
ATOM   2500  CB  ILE   324     -13.207 -36.814  27.952  1.00  0.00
ATOM   2501  CG1 ILE   324     -12.512 -35.488  27.623  1.00  0.00
ATOM   2502  CG2 ILE   324     -12.139 -37.846  28.318  1.00  0.00
ATOM   2503  CD1 ILE   324     -11.924 -34.837  28.870  1.00  0.00
ATOM   2504  H   SER   325     -16.074 -37.719  28.264  1.00  0.00
ATOM   2505  N   SER   325     -15.751 -38.578  27.903  1.00  0.00
ATOM   2506  CA  SER   325     -16.426 -39.814  28.287  1.00  0.00
ATOM   2507  C   SER   325     -17.146 -40.506  27.155  1.00  0.00
ATOM   2508  O   SER   325     -17.298 -41.726  27.176  1.00  0.00
ATOM   2509  CB  SER   325     -17.411 -39.502  29.416  1.00  0.00
ATOM   2510  OG  SER   325     -18.426 -38.625  28.948  1.00  0.00
ATOM   2511  H   LYS   326     -17.450 -38.776  26.236  1.00  0.00
ATOM   2512  N   LYS   326     -17.564 -39.756  26.207  1.00  0.00
ATOM   2513  CA  LYS   326     -18.219 -40.362  25.055  1.00  0.00
ATOM   2514  C   LYS   326     -17.108 -40.701  24.040  1.00  0.00
ATOM   2515  O   LYS   326     -16.486 -41.757  24.137  1.00  0.00
ATOM   2516  CB  LYS   326     -19.255 -39.434  24.413  1.00  0.00
ATOM   2517  CG  LYS   326     -19.949 -40.103  23.226  1.00  0.00
ATOM   2518  CD  LYS   326     -21.124 -39.254  22.738  1.00  0.00
ATOM   2519  CE  LYS   326     -21.805 -39.915  21.541  1.00  0.00
ATOM   2520  NZ  LYS   326     -22.365 -41.234  21.940  1.00  0.00
ATOM   2521  H   GLU   327     -17.435 -38.985  23.116  1.00  0.00
ATOM   2522  N   GLU   327     -16.876 -39.798  23.091  1.00  0.00
ATOM   2523  CA  GLU   327     -15.856 -39.938  22.039  1.00  0.00
ATOM   2524  C   GLU   327     -14.540 -39.200  22.341  1.00  0.00
ATOM   2525  O   GLU   327     -14.520 -38.285  23.160  1.00  0.00
ATOM   2526  CB  GLU   327     -16.444 -39.445  20.714  1.00  0.00
ATOM   2527  CG  GLU   327     -17.590 -40.340  20.243  1.00  0.00
ATOM   2528  CD  GLU   327     -18.110 -39.892  18.881  1.00  0.00
ATOM   2529  OE1 GLU   327     -18.950 -40.598  18.317  1.00  0.00
ATOM   2530  OE2 GLU   327     -17.661 -38.840  18.410  1.00  0.00
ATOM   2531  H   TYR   328     -13.582 -40.341  21.086  1.00  0.00
ATOM   2532  N   TYR   328     -13.463 -39.574  21.696  1.00  0.00
ATOM   2533  CA  TYR   328     -12.161 -38.961  21.812  1.00  0.00
ATOM   2534  C   TYR   328     -11.720 -39.008  23.288  1.00  0.00
ATOM   2535  O   TYR   328     -11.207 -38.021  23.810  1.00  0.00
ATOM   2536  CB  TYR   328     -12.177 -37.510  21.318  1.00  0.00
ATOM   2537  CG  TYR   328     -12.639 -37.400  19.879  1.00  0.00
ATOM   2538  CD1 TYR   328     -13.930 -36.961  19.582  1.00  0.00
ATOM   2539  CD2 TYR   328     -11.777 -37.737  18.836  1.00  0.00
ATOM   2540  CE1 TYR   328     -14.355 -36.859  18.256  1.00  0.00
ATOM   2541  CE2 TYR   328     -12.198 -37.636  17.509  1.00  0.00
ATOM   2542  CZ  TYR   328     -13.487 -37.198  17.223  1.00  0.00
ATOM   2543  OH  TYR   328     -13.903 -37.098  15.918  1.00  0.00
ATOM   2544  H   THR   329     -12.371 -40.892  23.444  1.00  0.00
ATOM   2545  N   THR   329     -11.922 -40.159  23.930  1.00  0.00
ATOM   2546  CA  THR   329     -11.481 -40.384  25.383  1.00  0.00
ATOM   2547  C   THR   329      -9.997 -40.387  25.485  1.00  0.00
ATOM   2548  O   THR   329      -9.371 -41.432  25.320  1.00  0.00
ATOM   2549  CB  THR   329     -12.042 -41.710  25.933  1.00  0.00
ATOM   2550  OG1 THR   329     -13.365 -41.892  25.448  1.00  0.00
ATOM   2551  CG2 THR   329     -12.075 -41.708  27.460  1.00  0.00
ATOM   2552  H   ILE   330      -9.952 -38.444  25.880  1.00  0.00
ATOM   2553  N   ILE   330      -9.377 -39.238  25.764  1.00  0.00
ATOM   2554  CA  ILE   330      -7.926 -39.098  25.907  1.00  0.00
ATOM   2555  C   ILE   330      -7.346 -38.441  27.156  1.00  0.00
ATOM   2556  O   ILE   330      -6.214 -38.732  27.536  1.00  0.00
ATOM   2557  CB  ILE   330      -7.449 -38.351  24.642  1.00  0.00
ATOM   2558  CG1 ILE   330      -8.104 -36.967  24.560  1.00  0.00
ATOM   2559  CG2 ILE   330      -7.821 -39.141  23.385  1.00  0.00
ATOM   2560  CD1 ILE   330      -7.587 -36.171  23.366  1.00  0.00
ATOM   2561  H   GLY   331      -9.078 -37.440  27.467  1.00  0.00
ATOM   2562  N   GLY   331      -8.147 -37.568  27.770  1.00  0.00
ATOM   2563  CA  GLY   331      -7.648 -36.788  28.914  1.00  0.00
ATOM   2564  C   GLY   331      -6.713 -35.739  28.350  1.00  0.00
ATOM   2565  O   GLY   331      -6.140 -34.956  29.104  1.00  0.00
ATOM   2566  H   ASN   332      -7.283 -36.408  26.571  1.00  0.00
ATOM   2567  N   ASN   332      -6.631 -35.803  26.999  1.00  0.00
ATOM   2568  CA  ASN   332      -5.674 -35.057  26.153  1.00  0.00
ATOM   2569  C   ASN   332      -6.329 -33.971  25.306  1.00  0.00
ATOM   2570  O   ASN   332      -5.710 -33.458  24.376  1.00  0.00
ATOM   2571  CB  ASN   332      -4.919 -36.042  25.256  1.00  0.00
ATOM   2572  CG  ASN   332      -4.004 -36.945  26.075  1.00  0.00
ATOM   2573  ND2 ASN   332      -3.906 -38.208  25.712  1.00  0.00
ATOM   2574  OD1 ASN   332      -3.383 -36.510  27.035  1.00  0.00
ATOM   2575  H   ALA   333      -8.002 -34.147  26.394  1.00  0.00
ATOM   2576  N   ALA   333      -7.562 -33.651  25.663  1.00  0.00
ATOM   2577  CA  ALA   333      -8.246 -32.631  25.031  1.00  0.00
ATOM   2578  C   ALA   333      -7.492 -31.525  25.573  1.00  0.00
ATOM   2579  O   ALA   333      -7.480 -30.443  24.990  1.00  0.00
ATOM   2580  CB  ALA   333      -9.723 -32.481  25.374  1.00  0.00
ATOM   2581  H   MET   334      -7.061 -32.715  27.069  1.00  0.00
ATOM   2582  N   MET   334      -6.858 -31.824  26.698  1.00  0.00
ATOM   2583  CA  MET   334      -5.951 -30.992  27.369  1.00  0.00
ATOM   2584  C   MET   334      -4.991 -30.193  26.493  1.00  0.00
ATOM   2585  O   MET   334      -4.921 -28.972  26.610  1.00  0.00
ATOM   2586  CB  MET   334      -5.161 -31.867  28.345  1.00  0.00
ATOM   2587  CG  MET   334      -6.047 -32.374  29.483  1.00  0.00
ATOM   2588  SD  MET   334      -6.788 -31.008  30.405  1.00  0.00
ATOM   2589  CE  MET   334      -7.926 -30.408  29.143  1.00  0.00
ATOM   2590  H   THR   335      -4.376 -31.865  25.565  1.00  0.00
ATOM   2591  N   THR   335      -4.278 -30.885  25.631  1.00  0.00
ATOM   2592  CA  THR   335      -3.332 -30.201  24.755  1.00  0.00
ATOM   2593  C   THR   335      -4.060 -29.215  23.875  1.00  0.00
ATOM   2594  O   THR   335      -3.650 -28.061  23.772  1.00  0.00
ATOM   2595  CB  THR   335      -2.556 -31.203  23.878  1.00  0.00
ATOM   2596  OG1 THR   335      -1.810 -32.075  24.717  1.00  0.00
ATOM   2597  CG2 THR   335      -1.591 -30.487  22.936  1.00  0.00
ATOM   2598  H   VAL   336      -5.469 -30.620  23.404  1.00  0.00
ATOM   2599  N   VAL   336      -5.171 -29.695  23.236  1.00  0.00
ATOM   2600  CA  VAL   336      -5.895 -28.896  22.350  1.00  0.00
ATOM   2601  C   VAL   336      -6.443 -27.659  23.006  1.00  0.00
ATOM   2602  O   VAL   336      -5.813 -26.605  22.957  1.00  0.00
ATOM   2603  CB  VAL   336      -7.043 -29.715  21.719  1.00  0.00
ATOM   2604  CG1 VAL   336      -7.904 -28.826  20.821  1.00  0.00
ATOM   2605  CG2 VAL   336      -6.480 -30.856  20.873  1.00  0.00
ATOM   2606  H   PHE   337      -8.088 -28.631  23.684  1.00  0.00
ATOM   2607  N   PHE   337      -7.637 -27.754  23.650  1.00  0.00
ATOM   2608  CA  PHE   337      -8.268 -26.595  24.298  1.00  0.00
ATOM   2609  C   PHE   337      -7.220 -25.666  24.983  1.00  0.00
ATOM   2610  O   PHE   337      -7.119 -24.491  24.637  1.00  0.00
ATOM   2611  CB  PHE   337      -9.296 -27.074  25.328  1.00  0.00
ATOM   2612  CG  PHE   337     -10.192 -25.951  25.801  1.00  0.00
ATOM   2613  CD1 PHE   337     -11.567 -26.009  25.586  1.00  0.00
ATOM   2614  CD2 PHE   337      -9.648 -24.848  26.455  1.00  0.00
ATOM   2615  CE1 PHE   337     -12.392 -24.973  26.022  1.00  0.00
ATOM   2616  CE2 PHE   337     -10.471 -23.812  26.892  1.00  0.00
ATOM   2617  CZ  PHE   337     -11.842 -23.876  26.675  1.00  0.00
ATOM   2618  H   PHE   338      -6.638 -27.148  26.170  1.00  0.00
ATOM   2619  N   PHE   338      -6.455 -26.207  25.935  1.00  0.00
ATOM   2620  CA  PHE   338      -5.370 -25.484  26.636  1.00  0.00
ATOM   2621  C   PHE   338      -4.510 -24.628  25.662  1.00  0.00
ATOM   2622  O   PHE   338      -4.244 -23.460  25.940  1.00  0.00
ATOM   2623  CB  PHE   338      -4.479 -26.485  27.379  1.00  0.00
ATOM   2624  CG  PHE   338      -3.378 -25.798  28.156  1.00  0.00
ATOM   2625  CD1 PHE   338      -3.642 -25.234  29.402  1.00  0.00
ATOM   2626  CD2 PHE   338      -2.090 -25.725  27.630  1.00  0.00
ATOM   2627  CE1 PHE   338      -2.627 -24.602  30.117  1.00  0.00
ATOM   2628  CE2 PHE   338      -1.074 -25.092  28.345  1.00  0.00
ATOM   2629  CZ  PHE   338      -1.344 -24.532  29.587  1.00  0.00
ATOM   2630  H   SER   339      -4.413 -26.207  24.465  1.00  0.00
ATOM   2631  N   SER   339      -4.129 -25.267  24.563  1.00  0.00
ATOM   2632  CA  SER   339      -3.336 -24.655  23.519  1.00  0.00
ATOM   2633  C   SER   339      -4.090 -23.561  22.784  1.00  0.00
ATOM   2634  O   SER   339      -3.540 -22.489  22.542  1.00  0.00
ATOM   2635  CB  SER   339      -2.876 -25.726  22.528  1.00  0.00
ATOM   2636  OG  SER   339      -2.109 -25.132  21.491  1.00  0.00
ATOM   2637  H   ILE   340      -5.802 -24.646  22.575  1.00  0.00
ATOM   2638  N   ILE   340      -5.346 -23.784  22.419  1.00  0.00
ATOM   2639  CA  ILE   340      -6.105 -22.655  21.737  1.00  0.00
ATOM   2640  C   ILE   340      -6.085 -21.420  22.655  1.00  0.00
ATOM   2641  O   ILE   340      -6.063 -20.292  22.169  1.00  0.00
ATOM   2642  CB  ILE   340      -7.562 -23.054  21.412  1.00  0.00
ATOM   2643  CG1 ILE   340      -8.211 -22.006  20.500  1.00  0.00
ATOM   2644  CG2 ILE   340      -8.384 -23.157  22.698  1.00  0.00
ATOM   2645  CD1 ILE   340      -7.524 -21.941  19.140  1.00  0.00
ATOM   2646  H   LEU   341      -6.087 -22.679  24.319  1.00  0.00
ATOM   2647  N   LEU   341      -6.088 -21.751  23.981  1.00  0.00
ATOM   2648  CA  LEU   341      -6.090 -20.612  24.961  1.00  0.00
ATOM   2649  C   LEU   341      -4.867 -19.860  24.901  1.00  0.00
ATOM   2650  O   LEU   341      -4.879 -18.648  25.104  1.00  0.00
ATOM   2651  CB  LEU   341      -6.308 -21.146  26.380  1.00  0.00
ATOM   2652  CG  LEU   341      -6.318 -20.036  27.438  1.00  0.00
ATOM   2653  CD1 LEU   341      -7.468 -19.068  27.174  1.00  0.00
ATOM   2654  CD2 LEU   341      -6.492 -20.637  28.832  1.00  0.00
ATOM   2655  H   ILE   342      -3.747 -21.529  24.582  1.00  0.00
ATOM   2656  N   ILE   342      -3.682 -20.544  24.600  1.00  0.00
ATOM   2657  CA  ILE   342      -2.388 -19.902  24.316  1.00  0.00
ATOM   2658  C   ILE   342      -2.589 -18.928  23.162  1.00  0.00
ATOM   2659  O   ILE   342      -2.014 -17.841  23.166  1.00  0.00
ATOM   2660  CB  ILE   342      -1.289 -20.928  23.960  1.00  0.00
ATOM   2661  CG1 ILE   342      -0.910 -21.755  25.194  1.00  0.00
ATOM   2662  CG2 ILE   342      -0.037 -20.212  23.449  1.00  0.00
ATOM   2663  CD1 ILE   342      -0.187 -20.908  26.236  1.00  0.00
ATOM   2664  H   GLY   343      -3.832 -20.234  22.287  1.00  0.00
ATOM   2665  N   GLY   343      -3.412 -19.344  22.202  1.00  0.00
ATOM   2666  CA  GLY   343      -3.711 -18.526  21.040  1.00  0.00
ATOM   2667  C   GLY   343      -4.300 -17.159  21.374  1.00  0.00
ATOM   2668  O   GLY   343      -3.814 -16.142  20.884  1.00  0.00
ATOM   2669  H   ALA   344      -5.685 -17.944  22.499  1.00  0.00
ATOM   2670  N   ALA   344      -5.318 -17.082  22.188  1.00  0.00
ATOM   2671  CA  ALA   344      -5.912 -15.866  22.642  1.00  0.00
ATOM   2672  C   ALA   344      -5.012 -14.871  23.373  1.00  0.00
ATOM   2673  O   ALA   344      -5.036 -13.681  23.070  1.00  0.00
ATOM   2674  CB  ALA   344      -7.089 -16.260  23.525  1.00  0.00
ATOM   2675  H   PHE   345      -4.251 -16.320  24.554  1.00  0.00
ATOM   2676  N   PHE   345      -4.215 -15.360  24.330  1.00  0.00
ATOM   2677  CA  PHE   345      -3.285 -14.492  25.051  1.00  0.00
ATOM   2678  C   PHE   345      -2.294 -13.888  24.123  1.00  0.00
ATOM   2679  O   PHE   345      -1.959 -12.714  24.258  1.00  0.00
ATOM   2680  CB  PHE   345      -2.561 -15.281  26.147  1.00  0.00
ATOM   2681  CG  PHE   345      -3.414 -15.448  27.384  1.00  0.00
ATOM   2682  CD1 PHE   345      -4.078 -16.649  27.625  1.00  0.00
ATOM   2683  CD2 PHE   345      -3.543 -14.400  28.293  1.00  0.00
ATOM   2684  CE1 PHE   345      -4.864 -16.801  28.766  1.00  0.00
ATOM   2685  CE2 PHE   345      -4.329 -14.551  29.434  1.00  0.00
ATOM   2686  CZ  PHE   345      -4.989 -15.751  29.669  1.00  0.00
ATOM   2687  H   SER   346      -2.069 -15.634  23.094  1.00  0.00
ATOM   2688  N   SER   346      -1.793 -14.687  23.129  1.00  0.00
ATOM   2689  CA  SER   346      -0.869 -14.177  22.124  1.00  0.00
ATOM   2690  C   SER   346      -1.404 -13.073  21.221  1.00  0.00
ATOM   2691  O   SER   346      -0.665 -12.159  20.861  1.00  0.00
ATOM   2692  CB  SER   346      -0.406 -15.363  21.276  1.00  0.00
ATOM   2693  OG  SER   346       0.354 -16.262  22.070  1.00  0.00
ATOM   2694  H   VAL   347      -3.274 -13.903  21.116  1.00  0.00
ATOM   2695  N   VAL   347      -2.733 -13.129  20.830  1.00  0.00
ATOM   2696  CA  VAL   347      -3.351 -12.090  20.023  1.00  0.00
ATOM   2697  C   VAL   347      -3.220 -10.839  20.838  1.00  0.00
ATOM   2698  O   VAL   347      -3.054  -9.756  20.281  1.00  0.00
ATOM   2699  CB  VAL   347      -4.837 -12.353  19.691  1.00  0.00
ATOM   2700  CG1 VAL   347      -5.452 -11.142  18.991  1.00  0.00
ATOM   2701  CG2 VAL   347      -4.970 -13.564  18.770  1.00  0.00
ATOM   2702  H   GLY   348      -3.394 -11.866  22.568  1.00  0.00
ATOM   2703  N   GLY   348      -3.285 -10.987  22.131  1.00  0.00
ATOM   2704  CA  GLY   348      -3.184  -9.777  22.965  1.00  0.00
ATOM   2705  C   GLY   348      -1.822  -9.079  22.902  1.00  0.00
ATOM   2706  O   GLY   348      -1.756  -7.874  22.669  1.00  0.00
ATOM   2707  H   GLN   349      -0.839 -10.796  23.313  1.00  0.00
ATOM   2708  N   GLN   349      -0.762  -9.835  23.100  1.00  0.00
ATOM   2709  CA  GLN   349       0.567  -9.230  22.997  1.00  0.00
ATOM   2710  C   GLN   349       0.838  -8.738  21.590  1.00  0.00
ATOM   2711  O   GLN   349       1.561  -7.761  21.407  1.00  0.00
ATOM   2712  CB  GLN   349       1.642 -10.235  23.418  1.00  0.00
ATOM   2713  CG  GLN   349       3.040  -9.618  23.367  1.00  0.00
ATOM   2714  CD  GLN   349       4.105 -10.638  23.755  1.00  0.00
ATOM   2715  NE2 GLN   349       5.234 -10.636  23.079  1.00  0.00
ATOM   2716  OE1 GLN   349       3.913 -11.432  24.665  1.00  0.00
ATOM   2717  H   ALA   350      -0.286 -10.194  20.828  1.00  0.00
ATOM   2718  N   ALA   350       0.262  -9.399  20.624  1.00  0.00
ATOM   2719  CA  ALA   350       0.414  -8.976  19.234  1.00  0.00
ATOM   2720  C   ALA   350      -0.156  -7.556  19.123  1.00  0.00
ATOM   2721  O   ALA   350       0.468  -6.687  18.516  1.00  0.00
ATOM   2722  CB  ALA   350      -0.305  -9.910  18.268  1.00  0.00
ATOM   2723  H   ALA   351      -1.784  -8.048  20.217  1.00  0.00
ATOM   2724  N   ALA   351      -1.330  -7.331  19.713  1.00  0.00
ATOM   2725  CA  ALA   351      -1.968  -5.991  19.622  1.00  0.00
ATOM   2726  C   ALA   351      -1.135  -4.795  20.035  1.00  0.00
ATOM   2727  O   ALA   351      -1.028  -3.829  19.282  1.00  0.00
ATOM   2728  CB  ALA   351      -3.244  -6.058  20.451  1.00  0.00
ATOM   2729  N   PRO   352      -0.561  -4.870  21.199  1.00  0.00
ATOM   2730  CA  PRO   352       0.234  -3.745  21.632  1.00  0.00
ATOM   2731  C   PRO   352       1.446  -3.510  20.734  1.00  0.00
ATOM   2732  O   PRO   352       1.795  -2.365  20.458  1.00  0.00
ATOM   2733  CB  PRO   352       0.662  -4.132  23.049  1.00  0.00
ATOM   2734  CG  PRO   352      -0.395  -5.097  23.539  1.00  0.00
ATOM   2735  CD  PRO   352      -0.794  -5.940  22.340  1.00  0.00
ATOM   2736  H   CYS   353       1.749  -5.485  20.557  1.00  0.00
ATOM   2737  N   CYS   353       2.060  -4.587  20.289  1.00  0.00
ATOM   2738  CA  CYS   353       3.206  -4.467  19.391  1.00  0.00
ATOM   2739  C   CYS   353       2.795  -3.778  18.091  1.00  0.00
ATOM   2740  O   CYS   353       3.538  -2.948  17.572  1.00  0.00
ATOM   2741  CB  CYS   353       3.798  -5.844  19.087  1.00  0.00
ATOM   2742  SG  CYS   353       4.634  -6.555  20.526  1.00  0.00
ATOM   2743  H   ILE   354       1.046  -4.800  18.013  1.00  0.00
ATOM   2744  N   ILE   354       1.597  -4.117  17.561  1.00  0.00
ATOM   2745  CA  ILE   354       1.083  -3.471  16.297  1.00  0.00
ATOM   2746  C   ILE   354       0.738  -1.998  16.506  1.00  0.00
ATOM   2747  O   ILE   354       0.931  -1.187  15.604  1.00  0.00
ATOM   2748  CB  ILE   354      -0.152  -4.238  15.772  1.00  0.00
ATOM   2749  CG1 ILE   354      -0.430  -3.866  14.311  1.00  0.00
ATOM   2750  CG2 ILE   354      -1.387  -3.892  16.607  1.00  0.00
ATOM   2751  CD1 ILE   354      -1.457  -4.800  13.680  1.00  0.00
ATOM   2752  H   ASP   355       0.077  -2.395  18.348  1.00  0.00
ATOM   2753  N   ASP   355       0.253  -1.700  17.670  1.00  0.00
ATOM   2754  CA  ASP   355      -0.034  -0.302  17.988  1.00  0.00
ATOM   2755  C   ASP   355       1.253   0.519  17.923  1.00  0.00
ATOM   2756  O   ASP   355       1.230   1.667  17.485  1.00  0.00
ATOM   2757  CB  ASP   355      -0.670  -0.173  19.375  1.00  0.00
ATOM   2758  CG  ASP   355      -2.106  -0.688  19.378  1.00  0.00
ATOM   2759  OD1 ASP   355      -2.633  -0.937  20.467  1.00  0.00
ATOM   2760  OD2 ASP   355      -2.538  -0.761  17.924  1.00  0.00
ATOM   2761  H   ALA   356       2.310  -1.004  18.705  1.00  0.00
ATOM   2762  N   ALA   356       2.368  -0.083  18.355  1.00  0.00
ATOM   2763  CA  ALA   356       3.665   0.586  18.318  1.00  0.00
ATOM   2764  C   ALA   356       4.126   0.838  16.886  1.00  0.00
ATOM   2765  O   ALA   356       4.688   1.892  16.596  1.00  0.00
ATOM   2766  CB  ALA   356       4.698  -0.247  19.067  1.00  0.00
ATOM   2767  H   PHE   357       3.394  -0.932  16.347  1.00  0.00
ATOM   2768  N   PHE   357       3.872  -0.118  16.058  1.00  0.00
ATOM   2769  CA  PHE   357       4.294   0.005  14.667  1.00  0.00
ATOM   2770  C   PHE   357       3.529   1.102  13.934  1.00  0.00
ATOM   2771  O   PHE   357       4.132   1.907  13.228  1.00  0.00
ATOM   2772  CB  PHE   357       4.106  -1.335  13.947  1.00  0.00
ATOM   2773  CG  PHE   357       4.551  -1.271  12.503  1.00  0.00
ATOM   2774  CD1 PHE   357       5.840  -0.851  12.182  1.00  0.00
ATOM   2775  CD2 PHE   357       3.674  -1.633  11.483  1.00  0.00
ATOM   2776  CE1 PHE   357       6.249  -0.793  10.850  1.00  0.00
ATOM   2777  CE2 PHE   357       4.083  -1.575  10.151  1.00  0.00
ATOM   2778  CZ  PHE   357       5.369  -1.155   9.837  1.00  0.00
ATOM   2779  H   ALA   358       1.776   0.472  14.698  1.00  0.00
ATOM   2780  N   ALA   358       2.216   1.131  14.110  1.00  0.00
ATOM   2781  CA  ALA   358       1.404   2.141  13.437  1.00  0.00
ATOM   2782  C   ALA   358       1.778   3.556  13.939  1.00  0.00
ATOM   2783  O   ALA   358       1.863   4.489  13.144  1.00  0.00
ATOM   2784  CB  ALA   358      -0.079   1.874  13.669  1.00  0.00
ATOM   2785  H   ASN   359       1.945   2.938  15.847  1.00  0.00
ATOM   2786  N   ASN   359       2.007   3.718  15.246  1.00  0.00
ATOM   2787  CA  ASN   359       2.340   4.986  15.788  1.00  0.00
ATOM   2788  C   ASN   359       3.642   5.562  15.239  1.00  0.00
ATOM   2789  O   ASN   359       3.697   6.741  14.894  1.00  0.00
ATOM   2790  CB  ASN   359       2.413   4.877  17.314  1.00  0.00
ATOM   2791  CG  ASN   359       1.023   4.744  17.926  1.00  0.00
ATOM   2792  ND2 ASN   359       0.919   4.118  19.080  1.00  0.00
ATOM   2793  OD1 ASN   359       0.040   5.204  17.362  1.00  0.00
ATOM   2794  H   ALA   360       4.543   3.881  15.337  1.00  0.00
ATOM   2795  N   ALA   360       4.700   4.831  15.120  1.00  0.00
ATOM   2796  CA  ALA   360       5.911   5.218  14.750  1.00  0.00
ATOM   2797  C   ALA   360       5.748   5.527  13.261  1.00  0.00
ATOM   2798  O   ALA   360       6.376   6.452  12.752  1.00  0.00
ATOM   2799  CB  ALA   360       6.989   4.161  14.955  1.00  0.00
ATOM   2800  H   ARG   361       4.437   4.011  13.038  1.00  0.00
ATOM   2801  N   ARG   361       4.893   4.749  12.566  1.00  0.00
ATOM   2802  CA  ARG   361       4.619   4.966  11.149  1.00  0.00
ATOM   2803  C   ARG   361       3.946   6.324  10.967  1.00  0.00
ATOM   2804  O   ARG   361       4.319   7.083  10.075  1.00  0.00
ATOM   2805  CB  ARG   361       3.727   3.858  10.580  1.00  0.00
ATOM   2806  CG  ARG   361       4.538   2.836   9.782  1.00  0.00
ATOM   2807  CD  ARG   361       3.664   1.649   9.379  1.00  0.00
ATOM   2808  NE  ARG   361       2.637   2.090   8.412  1.00  0.00
ATOM   2809  CZ  ARG   361       1.344   2.012   8.671  1.00  0.00
ATOM   2810  NH1 ARG   361       0.460   2.416   7.781  1.00  0.00
ATOM   2811  NH2 ARG   361       0.936   1.528   9.825  1.00  0.00
ATOM   2812  H   GLY   362       2.699   5.982  12.511  1.00  0.00
ATOM   2813  N   GLY   362       2.972   6.621  11.811  1.00  0.00
ATOM   2814  CA  GLY   362       2.291   7.911  11.715  1.00  0.00
ATOM   2815  C   GLY   362       3.348   8.968  11.893  1.00  0.00
ATOM   2816  O   GLY   362       3.469   9.864  11.061  1.00  0.00
ATOM   2817  H   ALA   363       3.982   8.062  13.549  1.00  0.00
ATOM   2818  N   ALA   363       4.116   8.855  12.976  1.00  0.00
ATOM   2819  CA  ALA   363       5.165   9.866  13.355  1.00  0.00
ATOM   2820  C   ALA   363       6.242  10.089  12.198  1.00  0.00
ATOM   2821  O   ALA   363       6.495  11.225  11.802  1.00  0.00
ATOM   2822  CB  ALA   363       5.855   9.423  14.639  1.00  0.00
ATOM   2823  H   ALA   364       6.590   8.182  11.894  1.00  0.00
ATOM   2824  N   ALA   364       6.864   9.098  11.646  1.00  0.00
ATOM   2825  CA  ALA   364       7.947   9.283  10.675  1.00  0.00
ATOM   2826  C   ALA   364       7.347   9.486   9.284  1.00  0.00
ATOM   2827  O   ALA   364       7.850  10.295   8.507  1.00  0.00
ATOM   2828  CB  ALA   364       8.892   8.089  10.673  1.00  0.00
ATOM   2829  H   TYR   365       5.831   8.160   9.615  1.00  0.00
ATOM   2830  N   TYR   365       6.244   8.752   8.942  1.00  0.00
ATOM   2831  CA  TYR   365       5.661   8.827   7.602  1.00  0.00
ATOM   2832  C   TYR   365       5.127  10.307   7.273  1.00  0.00
ATOM   2833  O   TYR   365       5.549  10.909   6.288  1.00  0.00
ATOM   2834  CB  TYR   365       4.515   7.818   7.469  1.00  0.00
ATOM   2835  CG  TYR   365       3.844   7.887   6.113  1.00  0.00
ATOM   2836  CD1 TYR   365       4.440   7.297   4.997  1.00  0.00
ATOM   2837  CD2 TYR   365       2.621   8.543   5.966  1.00  0.00
ATOM   2838  CE1 TYR   365       3.821   7.362   3.748  1.00  0.00
ATOM   2839  CE2 TYR   365       2.000   8.609   4.717  1.00  0.00
ATOM   2840  CZ  TYR   365       2.602   8.018   3.612  1.00  0.00
ATOM   2841  OH  TYR   365       1.991   8.083   2.383  1.00  0.00
ATOM   2842  H   VAL   366       3.981  10.225   8.923  1.00  0.00
ATOM   2843  N   VAL   366       4.238  10.773   8.143  1.00  0.00
ATOM   2844  CA  VAL   366       3.631  12.097   7.966  1.00  0.00
ATOM   2845  C   VAL   366       4.525  13.325   8.123  1.00  0.00
ATOM   2846  O   VAL   366       4.538  14.193   7.253  1.00  0.00
ATOM   2847  CB  VAL   366       2.440  12.179   8.947  1.00  0.00
ATOM   2848  CG1 VAL   366       1.845  13.587   8.951  1.00  0.00
ATOM   2849  CG2 VAL   366       1.347  11.192   8.541  1.00  0.00
ATOM   2850  H   ILE   367       5.087  12.700   9.955  1.00  0.00
ATOM   2851  N   ILE   367       5.282  13.372   9.259  1.00  0.00
ATOM   2852  CA  ILE   367       6.344  14.343   9.485  1.00  0.00
ATOM   2853  C   ILE   367       7.507  14.030   8.489  1.00  0.00
ATOM   2854  O   ILE   367       8.260  14.927   8.119  1.00  0.00
ATOM   2855  CB  ILE   367       6.866  14.314  10.939  1.00  0.00
ATOM   2856  CG1 ILE   367       5.792  14.831  11.903  1.00  0.00
ATOM   2857  CG2 ILE   367       8.109  15.196  11.075  1.00  0.00
ATOM   2858  CD1 ILE   367       6.167  14.563  13.357  1.00  0.00
ATOM   2859  H   PHE   368       6.976  12.092   8.439  1.00  0.00
ATOM   2860  N   PHE   368       7.611  12.756   8.079  1.00  0.00
ATOM   2861  CA  PHE   368       8.627  12.326   7.119  1.00  0.00
ATOM   2862  C   PHE   368       8.474  12.992   5.751  1.00  0.00
ATOM   2863  O   PHE   368       9.459  13.444   5.172  1.00  0.00
ATOM   2864  CB  PHE   368       8.568  10.802   6.969  1.00  0.00
ATOM   2865  CG  PHE   368       9.828  10.243   6.347  1.00  0.00
ATOM   2866  CD1 PHE   368      10.991  10.121   7.103  1.00  0.00
ATOM   2867  CD2 PHE   368       9.833   9.846   5.012  1.00  0.00
ATOM   2868  CE1 PHE   368      12.152   9.605   6.528  1.00  0.00
ATOM   2869  CE2 PHE   368      10.994   9.331   4.437  1.00  0.00
ATOM   2870  CZ  PHE   368      12.152   9.211   5.195  1.00  0.00
ATOM   2871  H   ASP   369       6.609  12.474   5.810  1.00  0.00
ATOM   2872  N   ASP   369       7.250  13.028   5.302  1.00  0.00
ATOM   2873  CA  ASP   369       6.808  13.744   4.232  1.00  0.00
ATOM   2874  C   ASP   369       7.554  15.019   4.428  1.00  0.00
ATOM   2875  O   ASP   369       8.024  15.613   3.461  1.00  0.00
ATOM   2876  CB  ASP   369       5.302  14.018   4.193  1.00  0.00
ATOM   2877  CG  ASP   369       4.512  12.742   3.912  1.00  0.00
ATOM   2878  OD1 ASP   369       3.325  12.706   4.251  1.00  0.00
ATOM   2879  OD2 ASP   369       5.476  11.782   3.237  1.00  0.00
ATOM   2880  H   ILE   370       7.193  14.762   6.415  1.00  0.00
ATOM   2881  N   ILE   370       7.631  15.396   5.799  1.00  0.00
ATOM   2882  CA  ILE   370       8.276  16.588   6.341  1.00  0.00
ATOM   2883  C   ILE   370       9.772  16.371   6.583  1.00  0.00
ATOM   2884  O   ILE   370      10.508  17.332   6.799  1.00  0.00
ATOM   2885  CB  ILE   370       7.582  17.020   7.652  1.00  0.00
ATOM   2886  CG1 ILE   370       6.103  17.330   7.396  1.00  0.00
ATOM   2887  CG2 ILE   370       8.251  18.273   8.220  1.00  0.00
ATOM   2888  CD1 ILE   370       5.931  18.430   6.355  1.00  0.00
ATOM   2889  H   ILE   371       9.582  14.387   6.319  1.00  0.00
ATOM   2890  N   ILE   371      10.198  15.127   6.538  1.00  0.00
ATOM   2891  CA  ILE   371      11.610  14.828   6.814  1.00  0.00
ATOM   2892  C   ILE   371      12.234  14.731   5.378  1.00  0.00
ATOM   2893  O   ILE   371      12.904  15.660   4.933  1.00  0.00
ATOM   2894  CB  ILE   371      11.857  13.516   7.591  1.00  0.00
ATOM   2895  CG1 ILE   371      11.285  13.619   9.010  1.00  0.00
ATOM   2896  CG2 ILE   371      13.357  13.232   7.691  1.00  0.00
ATOM   2897  CD1 ILE   371      11.930  14.757   9.794  1.00  0.00
ATOM   2898  H   ASP   372      11.414  12.902   5.100  1.00  0.00
ATOM   2899  N   ASP   372      11.982  13.604   4.701  1.00  0.00
ATOM   2900  CA  ASP   372      12.543  13.398   3.357  1.00  0.00
ATOM   2901  C   ASP   372      12.162  14.350   2.205  1.00  0.00
ATOM   2902  O   ASP   372      12.827  14.364   1.172  1.00  0.00
ATOM   2903  CB  ASP   372      12.186  11.955   2.986  1.00  0.00
ATOM   2904  CG  ASP   372      12.833  11.545   1.666  1.00  0.00
ATOM   2905  OD1 ASP   372      13.612  10.587   1.673  1.00  0.00
ATOM   2906  OD2 ASP   372      12.301  12.502   0.613  1.00  0.00
ATOM   2907  H   ASN   373      10.688  15.153   3.179  1.00  0.00
ATOM   2908  N   ASN   373      11.169  15.125   2.318  1.00  0.00
ATOM   2909  CA  ASN   373      10.720  15.977   1.221  1.00  0.00
ATOM   2910  C   ASN   373      11.763  17.047   1.015  1.00  0.00
ATOM   2911  O   ASN   373      12.450  17.428   1.960  1.00  0.00
ATOM   2912  CB  ASN   373       9.356  16.616   1.500  1.00  0.00
ATOM   2913  CG  ASN   373       8.850  17.390   0.287  1.00  0.00
ATOM   2914  ND2 ASN   373       8.078  18.434   0.506  1.00  0.00
ATOM   2915  OD1 ASN   373       9.152  17.050  -0.848  1.00  0.00
ATOM   2916  H   ASN   374      11.274  17.199  -0.927  1.00  0.00
ATOM   2917  N   ASN   374      11.869  17.527  -0.212  1.00  0.00
ATOM   2918  CA  ASN   374      12.859  18.545  -0.524  1.00  0.00
ATOM   2919  C   ASN   374      12.253  19.869  -0.970  1.00  0.00
ATOM   2920  O   ASN   374      12.542  20.341  -2.067  1.00  0.00
ATOM   2921  CB  ASN   374      13.809  18.011  -1.601  1.00  0.00
ATOM   2922  CG  ASN   374      14.535  16.758  -1.125  1.00  0.00
ATOM   2923  ND2 ASN   374      14.316  15.637  -1.781  1.00  0.00
ATOM   2924  OD1 ASN   374      15.295  16.795  -0.168  1.00  0.00
ATOM   2925  N   PRO   375      11.412  20.489  -0.129  1.00  0.00
ATOM   2926  CA  PRO   375      10.833  21.766  -0.563  1.00  0.00
ATOM   2927  C   PRO   375      11.866  22.713  -1.232  1.00  0.00
ATOM   2928  O   PRO   375      11.977  22.738  -2.456  1.00  0.00
ATOM   2929  CB  PRO   375      10.298  22.364   0.740  1.00  0.00
ATOM   2930  CG  PRO   375      11.191  21.815   1.831  1.00  0.00
ATOM   2931  CD  PRO   375      11.375  20.338   1.531  1.00  0.00
ATOM   2932  H   LYS   376      12.480  23.430   0.545  1.00  0.00
ATOM   2933  N   LYS   376      12.610  23.472  -0.432  1.00  0.00
ATOM   2934  CA  LYS   376      13.614  24.357  -0.972  1.00  0.00
ATOM   2935  C   LYS   376      13.074  25.221  -2.098  1.00  0.00
ATOM   2936  O   LYS   376      11.994  25.793  -1.971  1.00  0.00
ATOM   2937  CB  LYS   376      14.811  23.538  -1.463  1.00  0.00
ATOM   2938  CG  LYS   376      15.561  22.885  -0.301  1.00  0.00
ATOM   2939  CD  LYS   376      16.744  22.064  -0.813  1.00  0.00
ATOM   2940  CE  LYS   376      16.258  20.884  -1.653  1.00  0.00
ATOM   2941  NZ  LYS   376      17.421  20.096  -2.142  1.00  0.00
ATOM   2942  H   ILE   377      14.690  24.774  -3.147  1.00  0.00
ATOM   2943  N   ILE   377      13.847  25.287  -3.184  1.00  0.00
ATOM   2944  CA  ILE   377      13.525  26.050  -4.397  1.00  0.00
ATOM   2945  C   ILE   377      13.474  27.563  -4.122  1.00  0.00
ATOM   2946  O   ILE   377      13.686  28.363  -5.030  1.00  0.00
ATOM   2947  CB  ILE   377      12.181  25.572  -4.990  1.00  0.00
ATOM   2948  CG1 ILE   377      12.230  24.068  -5.282  1.00  0.00
ATOM   2949  CG2 ILE   377      11.883  26.311  -6.296  1.00  0.00
ATOM   2950  CD1 ILE   377      10.906  23.560  -5.841  1.00  0.00
ATOM   2951  H   ASP   378      13.008  27.238  -2.187  1.00  0.00
ATOM   2952  N   ASP   378      13.199  27.926  -2.868  1.00  0.00
ATOM   2953  CA  ASP   378      13.180  29.339  -2.484  1.00  0.00
ATOM   2954  C   ASP   378      14.621  29.724  -2.241  1.00  0.00
ATOM   2955  O   ASP   378      14.888  30.752  -1.624  1.00  0.00
ATOM   2956  CB  ASP   378      12.346  29.607  -1.228  1.00  0.00
ATOM   2957  CG  ASP   378      12.933  28.902  -0.009  1.00  0.00
ATOM   2958  OD1 ASP   378      12.563  29.268   1.111  1.00  0.00
ATOM   2959  OD2 ASP   378      13.894  27.853  -0.543  1.00  0.00
ATOM   2960  H   SER   379      15.236  28.108  -3.314  1.00  0.00
ATOM   2961  N   SER   379      15.501  28.873  -2.750  1.00  0.00
ATOM   2962  CA  SER   379      16.911  29.090  -2.459  1.00  0.00
ATOM   2963  C   SER   379      17.836  27.983  -2.959  1.00  0.00
ATOM   2964  O   SER   379      18.604  28.197  -3.894  1.00  0.00
ATOM   2965  CB  SER   379      17.077  29.262  -0.948  1.00  0.00
ATOM   2966  OG  SER   379      18.447  29.453  -0.627  1.00  0.00
ATOM   2967  H   PHE   380      17.128  26.648  -1.734  1.00  0.00
ATOM   2968  N   PHE   380      17.829  26.790  -2.415  1.00  0.00
ATOM   2969  CA  PHE   380      18.745  25.700  -2.735  1.00  0.00
ATOM   2970  C   PHE   380      20.069  26.028  -2.146  1.00  0.00
ATOM   2971  O   PHE   380      20.193  27.010  -1.419  1.00  0.00
ATOM   2972  CB  PHE   380      18.882  25.492  -4.247  1.00  0.00
ATOM   2973  CG  PHE   380      17.663  24.823  -4.842  1.00  0.00
ATOM   2974  CD1 PHE   380      16.777  25.550  -5.634  1.00  0.00
ATOM   2975  CD2 PHE   380      17.418  23.473  -4.601  1.00  0.00
ATOM   2976  CE1 PHE   380      15.654  24.931  -6.181  1.00  0.00
ATOM   2977  CE2 PHE   380      16.295  22.854  -5.148  1.00  0.00
ATOM   2978  CZ  PHE   380      15.415  23.584  -5.937  1.00  0.00
ATOM   2979  H   SER   381      20.775  24.417  -2.930  1.00  0.00
ATOM   2980  N   SER   381      21.132  25.202  -2.451  1.00  0.00
ATOM   2981  CA  SER   381      22.550  25.294  -2.209  1.00  0.00
ATOM   2982  C   SER   381      23.381  24.404  -3.128  1.00  0.00
ATOM   2983  O   SER   381      24.314  23.748  -2.672  1.00  0.00
ATOM   2984  CB  SER   381      22.833  24.940  -0.748  1.00  0.00
ATOM   2985  OG  SER   381      24.229  25.002  -0.494  1.00  0.00
ATOM   2986  H   GLU   382      22.443  24.993  -4.714  1.00  0.00
ATOM   2987  N   GLU   382      23.112  24.340  -4.397  1.00  0.00
ATOM   2988  CA  GLU   382      23.708  23.409  -5.351  1.00  0.00
ATOM   2989  C   GLU   382      24.171  24.202  -6.592  1.00  0.00
ATOM   2990  O   GLU   382      24.014  25.420  -6.639  1.00  0.00
ATOM   2991  CB  GLU   382      22.720  22.315  -5.765  1.00  0.00
ATOM   2992  CG  GLU   382      22.436  21.352  -4.612  1.00  0.00
ATOM   2993  CD  GLU   382      21.274  20.423  -4.949  1.00  0.00
ATOM   2994  OE1 GLU   382      20.953  19.569  -4.119  1.00  0.00
ATOM   2995  OE2 GLU   382      20.712  20.576  -6.040  1.00  0.00
ATOM   2996  H   ARG   383      24.897  22.556  -7.596  1.00  0.00
ATOM   2997  N   ARG   383      24.772  23.531  -7.681  1.00  0.00
ATOM   2998  CA  ARG   383      25.211  24.214  -8.925  1.00  0.00
ATOM   2999  C   ARG   383      24.297  25.284  -9.618  1.00  0.00
ATOM   3000  O   ARG   383      23.147  24.996  -9.942  1.00  0.00
ATOM   3001  CB  ARG   383      25.529  23.082  -9.906  1.00  0.00
ATOM   3002  CG  ARG   383      24.282  22.266 -10.248  1.00  0.00
ATOM   3003  CD  ARG   383      24.623  21.143 -11.227  1.00  0.00
ATOM   3004  NE  ARG   383      23.400  20.384 -11.562  1.00  0.00
ATOM   3005  CZ  ARG   383      22.503  20.834 -12.422  1.00  0.00
ATOM   3006  NH1 ARG   383      21.425  20.126 -12.693  1.00  0.00
ATOM   3007  NH2 ARG   383      22.688  21.996 -13.011  1.00  0.00
ATOM   3008  H   GLY   384      25.697  26.756  -9.434  1.00  0.00
ATOM   3009  N   GLY   384      24.830  26.536  -9.852  1.00  0.00
ATOM   3010  CA  GLY   384      24.172  27.526 -10.681  1.00  0.00
ATOM   3011  C   GLY   384      25.194  28.491 -11.269  1.00  0.00
ATOM   3012  O   GLY   384      26.341  28.111 -11.495  1.00  0.00
ATOM   3013  H   HIS   385      23.892  30.033 -11.235  1.00  0.00
ATOM   3014  N   HIS   385      24.798  29.771 -11.525  1.00  0.00
ATOM   3015  CA  HIS   385      25.647  30.756 -12.197  1.00  0.00
ATOM   3016  C   HIS   385      26.776  31.431 -11.444  1.00  0.00
ATOM   3017  O   HIS   385      26.678  31.629 -10.235  1.00  0.00
ATOM   3018  CB  HIS   385      24.683  31.809 -12.754  1.00  0.00
ATOM   3019  CG  HIS   385      23.853  31.306 -13.900  1.00  0.00
ATOM   3020  ND1 HIS   385      22.673  30.615 -13.730  1.00  0.00
ATOM   3021  CD2 HIS   385      24.046  31.403 -15.241  1.00  0.00
ATOM   3022  CE1 HIS   385      22.178  30.309 -14.923  1.00  0.00
ATOM   3023  NE2 HIS   385      22.995  30.777 -15.858  1.00  0.00
ATOM   3024  H   LYS   386      27.879  31.687 -13.084  1.00  0.00
ATOM   3025  N   LYS   386      27.873  31.813 -12.105  1.00  0.00
ATOM   3026  CA  LYS   386      29.051  32.409 -11.449  1.00  0.00
ATOM   3027  C   LYS   386      29.574  33.767 -12.020  1.00  0.00
ATOM   3028  O   LYS   386      30.216  33.789 -13.068  1.00  0.00
ATOM   3029  CB  LYS   386      30.163  31.357 -11.487  1.00  0.00
ATOM   3030  CG  LYS   386      29.793  30.117 -10.673  1.00  0.00
ATOM   3031  CD  LYS   386      29.713  30.451  -9.183  1.00  0.00
ATOM   3032  CE  LYS   386      29.502  29.184  -8.356  1.00  0.00
ATOM   3033  NZ  LYS   386      30.675  28.282  -8.501  1.00  0.00
ATOM   3034  N   PRO   387      29.302  34.890 -11.323  1.00  0.00
ATOM   3035  CA  PRO   387      29.731  36.225 -11.753  1.00  0.00
ATOM   3036  C   PRO   387      30.989  36.601 -11.217  1.00  0.00
ATOM   3037  O   PRO   387      31.054  37.459 -10.340  1.00  0.00
ATOM   3038  CB  PRO   387      28.616  37.136 -11.235  1.00  0.00
ATOM   3039  CG  PRO   387      28.070  36.444 -10.005  1.00  0.00
ATOM   3040  CD  PRO   387      27.934  34.974 -10.365  1.00  0.00
ATOM   3041  H   ASP   388      31.929  35.341 -12.568  1.00  0.00
ATOM   3042  N   ASP   388      32.101  35.917 -11.784  1.00  0.00
ATOM   3043  CA  ASP   388      33.463  36.031 -11.266  1.00  0.00
ATOM   3044  C   ASP   388      34.165  37.323 -11.655  1.00  0.00
ATOM   3045  O   ASP   388      35.349  37.491 -11.372  1.00  0.00
ATOM   3046  CB  ASP   388      34.277  34.826 -11.747  1.00  0.00
ATOM   3047  CG  ASP   388      34.458  34.846 -13.262  1.00  0.00
ATOM   3048  OD1 ASP   388      35.256  34.047 -13.763  1.00  0.00
ATOM   3049  OD2 ASP   388      33.534  35.930 -13.789  1.00  0.00
ATOM   3050  H   SER   389      32.448  37.904 -12.455  1.00  0.00
ATOM   3051  N   SER   389      33.379  38.184 -12.289  1.00  0.00
ATOM   3052  CA  SER   389      33.817  39.495 -12.736  1.00  0.00
ATOM   3053  C   SER   389      34.222  40.206 -11.463  1.00  0.00
ATOM   3054  O   SER   389      34.923  41.214 -11.517  1.00  0.00
ATOM   3055  CB  SER   389      32.733  40.297 -13.458  1.00  0.00
ATOM   3056  OG  SER   389      31.699  40.645 -12.549  1.00  0.00
ATOM   3057  H   ILE   390      33.265  38.806 -10.391  1.00  0.00
ATOM   3058  N   ILE   390      33.768  39.652 -10.328  1.00  0.00
ATOM   3059  CA  ILE   390      33.995  40.249  -9.020  1.00  0.00
ATOM   3060  C   ILE   390      33.246  41.665  -9.089  1.00  0.00
ATOM   3061  O   ILE   390      32.292  41.822  -9.848  1.00  0.00
ATOM   3062  CB  ILE   390      35.486  40.451  -8.668  1.00  0.00
ATOM   3063  CG1 ILE   390      36.189  39.097  -8.523  1.00  0.00
ATOM   3064  CG2 ILE   390      35.622  41.214  -7.349  1.00  0.00
ATOM   3065  CD1 ILE   390      35.559  38.251  -7.421  1.00  0.00
ATOM   3066  H   LYS   391      34.387  42.495  -7.774  1.00  0.00
ATOM   3067  N   LYS   391      33.618  42.675  -8.365  1.00  0.00
ATOM   3068  CA  LYS   391      33.007  44.015  -8.363  1.00  0.00
ATOM   3069  C   LYS   391      31.715  44.296  -9.217  1.00  0.00
ATOM   3070  O   LYS   391      31.500  43.652 -10.241  1.00  0.00
ATOM   3071  CB  LYS   391      34.131  44.970  -8.776  1.00  0.00
ATOM   3072  CG  LYS   391      34.593  44.708 -10.210  1.00  0.00
ATOM   3073  CD  LYS   391      33.469  45.002 -11.203  1.00  0.00
ATOM   3074  CE  LYS   391      33.164  46.499 -11.245  1.00  0.00
ATOM   3075  NZ  LYS   391      32.069  46.767 -12.215  1.00  0.00
ATOM   3076  H   GLY   392      31.297  45.699  -7.856  1.00  0.00
ATOM   3077  N   GLY   392      30.989  45.258  -8.683  1.00  0.00
ATOM   3078  CA  GLY   392      29.751  45.683  -9.290  1.00  0.00
ATOM   3079  C   GLY   392      28.817  46.472  -8.366  1.00  0.00
ATOM   3080  O   GLY   392      29.064  46.555  -7.165  1.00  0.00
ATOM   3081  H   ASN   393      27.526  46.909  -9.865  1.00  0.00
ATOM   3082  N   ASN   393      27.721  47.063  -8.909  1.00  0.00
ATOM   3083  CA  ASN   393      26.872  47.866  -8.168  1.00  0.00
ATOM   3084  C   ASN   393      25.619  47.174  -7.822  1.00  0.00
ATOM   3085  O   ASN   393      25.176  46.297  -8.560  1.00  0.00
ATOM   3086  CB  ASN   393      26.569  49.157  -8.934  1.00  0.00
ATOM   3087  CG  ASN   393      25.950  48.859 -10.296  1.00  0.00
ATOM   3088  ND2 ASN   393      24.727  49.293 -10.521  1.00  0.00
ATOM   3089  OD1 ASN   393      26.571  48.238 -11.147  1.00  0.00
ATOM   3090  H   LEU   394      25.390  48.247  -6.111  1.00  0.00
ATOM   3091  N   LEU   394      25.025  47.553  -6.710  1.00  0.00
ATOM   3092  CA  LEU   394      23.773  46.910  -6.368  1.00  0.00
ATOM   3093  C   LEU   394      22.591  47.704  -6.909  1.00  0.00
ATOM   3094  O   LEU   394      22.402  48.860  -6.535  1.00  0.00
ATOM   3095  CB  LEU   394      23.651  46.757  -4.850  1.00  0.00
ATOM   3096  CG  LEU   394      24.766  45.893  -4.248  1.00  0.00
ATOM   3097  CD1 LEU   394      24.643  45.859  -2.726  1.00  0.00
ATOM   3098  CD2 LEU   394      24.672  44.464  -4.780  1.00  0.00
ATOM   3099  H   GLU   395      22.021  46.069  -8.183  1.00  0.00
ATOM   3100  N   GLU   395      21.823  46.961  -7.811  1.00  0.00
ATOM   3101  CA  GLU   395      20.544  47.672  -8.225  1.00  0.00
ATOM   3102  C   GLU   395      19.345  47.013  -7.570  1.00  0.00
ATOM   3103  O   GLU   395      19.316  45.792  -7.425  1.00  0.00
ATOM   3104  CB  GLU   395      20.382  47.663  -9.748  1.00  0.00
ATOM   3105  CG  GLU   395      19.119  48.406 -10.182  1.00  0.00
ATOM   3106  CD  GLU   395      18.945  48.352 -11.696  1.00  0.00
ATOM   3107  OE1 GLU   395      18.107  47.573 -12.158  1.00  0.00
ATOM   3108  OE2 GLU   395      19.656  49.094 -12.385  1.00  0.00
ATOM   3109  H   PHE   396      18.478  48.858  -7.466  1.00  0.00
ATOM   3110  N   PHE   396      18.401  47.907  -7.213  1.00  0.00
ATOM   3111  CA  PHE   396      17.233  47.462  -6.438  1.00  0.00
ATOM   3112  C   PHE   396      16.253  48.073  -7.434  1.00  0.00
ATOM   3113  O   PHE   396      16.042  49.284  -7.427  1.00  0.00
ATOM   3114  CB  PHE   396      16.996  48.048  -5.043  1.00  0.00
ATOM   3115  CG  PHE   396      18.060  47.621  -4.058  1.00  0.00
ATOM   3116  CD1 PHE   396      19.212  48.386  -3.889  1.00  0.00
ATOM   3117  CD2 PHE   396      17.896  46.457  -3.311  1.00  0.00
ATOM   3118  CE1 PHE   396      20.192  47.991  -2.981  1.00  0.00
ATOM   3119  CE2 PHE   396      18.876  46.060  -2.402  1.00  0.00
ATOM   3120  CZ  PHE   396      20.023  46.828  -2.238  1.00  0.00
ATOM   3121  H   ASN   397      15.800  46.298  -8.218  1.00  0.00
ATOM   3122  N   ASN   397      15.667  47.275  -8.258  1.00  0.00
ATOM   3123  CA  ASN   397      14.767  47.843  -9.291  1.00  0.00
ATOM   3124  C   ASN   397      13.301  47.428  -9.174  1.00  0.00
ATOM   3125  O   ASN   397      12.978  46.254  -9.341  1.00  0.00
ATOM   3126  CB  ASN   397      15.314  47.462 -10.670  1.00  0.00
ATOM   3127  CG  ASN   397      14.529  48.145 -11.784  1.00  0.00
ATOM   3128  ND2 ASN   397      15.201  48.568 -12.835  1.00  0.00
ATOM   3129  OD1 ASN   397      13.318  48.294 -11.703  1.00  0.00
ATOM   3130  H   ASP   398      12.872  49.310  -8.733  1.00  0.00
ATOM   3131  N   ASP   398      12.461  48.427  -8.894  1.00  0.00
ATOM   3132  CA  ASP   398      11.022  48.292  -8.819  1.00  0.00
ATOM   3133  C   ASP   398      10.629  46.996  -8.075  1.00  0.00
ATOM   3134  O   ASP   398      10.015  46.109  -8.664  1.00  0.00
ATOM   3135  CB  ASP   398      10.409  48.298 -10.223  1.00  0.00
ATOM   3136  CG  ASP   398      10.759  49.577 -10.977  1.00  0.00
ATOM   3137  OD1 ASP   398      10.893  49.512 -12.203  1.00  0.00
ATOM   3138  OD2 ASP   398      10.857  50.676  -9.933  1.00  0.00
ATOM   3139  H   VAL   399      11.450  47.574  -6.371  1.00  0.00
ATOM   3140  N   VAL   399      10.947  46.835  -6.789  1.00  0.00
ATOM   3141  CA  VAL   399      10.586  45.614  -5.952  1.00  0.00
ATOM   3142  C   VAL   399       9.458  45.811  -5.107  1.00  0.00
ATOM   3143  O   VAL   399       9.382  46.817  -4.404  1.00  0.00
ATOM   3144  CB  VAL   399      11.811  45.191  -5.111  1.00  0.00
ATOM   3145  CG1 VAL   399      11.464  44.001  -4.218  1.00  0.00
ATOM   3146  CG2 VAL   399      12.970  44.791  -6.023  1.00  0.00
ATOM   3147  H   HIS   400       8.589  44.154  -5.767  1.00  0.00
ATOM   3148  N   HIS   400       8.538  44.892  -5.113  1.00  0.00
ATOM   3149  CA  HIS   400       7.435  44.930  -4.169  1.00  0.00
ATOM   3150  C   HIS   400       7.721  43.651  -3.404  1.00  0.00
ATOM   3151  O   HIS   400       8.326  42.729  -3.949  1.00  0.00
ATOM   3152  CB  HIS   400       6.026  44.880  -4.768  1.00  0.00
ATOM   3153  CG  HIS   400       5.666  46.115  -5.542  1.00  0.00
ATOM   3154  ND1 HIS   400       6.189  46.405  -6.784  1.00  0.00
ATOM   3155  CD2 HIS   400       4.826  47.137  -5.237  1.00  0.00
ATOM   3156  CE1 HIS   400       5.682  47.556  -7.206  1.00  0.00
ATOM   3157  NE2 HIS   400       4.850  48.022  -6.283  1.00  0.00
ATOM   3158  H   PHE   401       6.813  44.337  -1.755  1.00  0.00
ATOM   3159  N   PHE   401       7.293  43.569  -2.148  1.00  0.00
ATOM   3160  CA  PHE   401       7.501  42.429  -1.376  1.00  0.00
ATOM   3161  C   PHE   401       6.838  42.404  -0.050  1.00  0.00
ATOM   3162  O   PHE   401       6.799  43.421   0.639  1.00  0.00
ATOM   3163  CB  PHE   401       9.015  42.258  -1.208  1.00  0.00
ATOM   3164  CG  PHE   401       9.372  40.917  -0.608  1.00  0.00
ATOM   3165  CD1 PHE   401       9.574  39.810  -1.429  1.00  0.00
ATOM   3166  CD2 PHE   401       9.501  40.779   0.772  1.00  0.00
ATOM   3167  CE1 PHE   401       9.903  38.574  -0.875  1.00  0.00
ATOM   3168  CE2 PHE   401       9.830  39.543   1.327  1.00  0.00
ATOM   3169  CZ  PHE   401      10.031  38.442   0.503  1.00  0.00
ATOM   3170  H   SER   402       6.335  40.478  -0.200  1.00  0.00
ATOM   3171  N   SER   402       6.299  41.277   0.377  1.00  0.00
ATOM   3172  CA  SER   402       5.662  41.186   1.672  1.00  0.00
ATOM   3173  C   SER   402       6.363  40.023   2.377  1.00  0.00
ATOM   3174  O   SER   402       6.797  39.077   1.723  1.00  0.00
ATOM   3175  CB  SER   402       4.158  40.915   1.595  1.00  0.00
ATOM   3176  OG  SER   402       3.921  39.649   0.997  1.00  0.00
ATOM   3177  H   TYR   403       6.129  40.843   4.225  1.00  0.00
ATOM   3178  N   TYR   403       6.475  40.078   3.707  1.00  0.00
ATOM   3179  CA  TYR   403       7.120  38.979   4.407  1.00  0.00
ATOM   3180  C   TYR   403       6.502  37.627   4.016  1.00  0.00
ATOM   3181  O   TYR   403       5.446  37.591   3.387  1.00  0.00
ATOM   3182  CB  TYR   403       7.014  39.183   5.923  1.00  0.00
ATOM   3183  CG  TYR   403       7.607  40.504   6.367  1.00  0.00
ATOM   3184  CD1 TYR   403       6.824  41.438   7.048  1.00  0.00
ATOM   3185  CD2 TYR   403       8.944  40.801   6.098  1.00  0.00
ATOM   3186  CE1 TYR   403       7.372  42.656   7.456  1.00  0.00
ATOM   3187  CE2 TYR   403       9.494  42.018   6.506  1.00  0.00
ATOM   3188  CZ  TYR   403       8.706  42.941   7.184  1.00  0.00
ATOM   3189  OH  TYR   403       9.246  44.139   7.585  1.00  0.00
ATOM   3190  N   PRO   404       7.154  36.548   4.392  1.00  0.00
ATOM   3191  CA  PRO   404       6.668  35.188   4.073  1.00  0.00
ATOM   3192  C   PRO   404       5.258  34.843   4.535  1.00  0.00
ATOM   3193  O   PRO   404       4.680  33.863   4.070  1.00  0.00
ATOM   3194  CB  PRO   404       7.710  34.320   4.781  1.00  0.00
ATOM   3195  CG  PRO   404       8.279  35.190   5.880  1.00  0.00
ATOM   3196  CD  PRO   404       8.341  36.601   5.320  1.00  0.00
ATOM   3197  H   SER   405       5.358  36.476   5.584  1.00  0.00
ATOM   3198  N   SER   405       4.773  35.695   5.442  1.00  0.00
ATOM   3199  CA  SER   405       3.536  35.589   6.192  1.00  0.00
ATOM   3200  C   SER   405       2.452  36.157   5.272  1.00  0.00
ATOM   3201  O   SER   405       1.863  37.192   5.578  1.00  0.00
ATOM   3202  CB  SER   405       3.560  36.368   7.509  1.00  0.00
ATOM   3203  OG  SER   405       4.566  35.846   8.365  1.00  0.00
ATOM   3204  H   ARG   406       2.803  34.642   4.104  1.00  0.00
ATOM   3205  N   ARG   406       2.225  35.440   4.170  1.00  0.00
ATOM   3206  CA  ARG   406       1.228  35.715   3.086  1.00  0.00
ATOM   3207  C   ARG   406       0.473  37.082   3.017  1.00  0.00
ATOM   3208  O   ARG   406       0.313  37.644   1.936  1.00  0.00
ATOM   3209  CB  ARG   406       0.222  34.564   3.176  1.00  0.00
ATOM   3210  CG  ARG   406       0.858  33.227   2.795  1.00  0.00
ATOM   3211  CD  ARG   406       1.961  32.852   3.784  1.00  0.00
ATOM   3212  NE  ARG   406       2.577  31.570   3.382  1.00  0.00
ATOM   3213  CZ  ARG   406       3.506  30.975   4.109  1.00  0.00
ATOM   3214  NH1 ARG   406       4.031  29.832   3.714  1.00  0.00
ATOM   3215  NH2 ARG   406       3.911  31.527   5.233  1.00  0.00
ATOM   3216  H   ALA   407       0.198  37.307   5.004  1.00  0.00
ATOM   3217  N   ALA   407      -0.022  37.698   4.124  1.00  0.00
ATOM   3218  CA  ALA   407      -0.857  38.909   4.063  1.00  0.00
ATOM   3219  C   ALA   407      -0.352  40.281   4.565  1.00  0.00
ATOM   3220  O   ALA   407      -0.995  41.300   4.323  1.00  0.00
ATOM   3221  CB  ALA   407      -2.132  38.514   4.800  1.00  0.00
ATOM   3222  H   ASN   408       1.379  39.538   5.345  1.00  0.00
ATOM   3223  N   ASN   408       0.795  40.328   5.257  1.00  0.00
ATOM   3224  CA  ASN   408       1.199  41.614   5.909  1.00  0.00
ATOM   3225  C   ASN   408       1.591  42.495   4.716  1.00  0.00
ATOM   3226  O   ASN   408       2.006  41.981   3.680  1.00  0.00
ATOM   3227  CB  ASN   408       2.372  41.496   6.886  1.00  0.00
ATOM   3228  CG  ASN   408       2.000  40.646   8.097  1.00  0.00
ATOM   3229  ND2 ASN   408       2.981  40.110   8.793  1.00  0.00
ATOM   3230  OD1 ASN   408       0.830  40.471   8.408  1.00  0.00
ATOM   3231  H   VAL   409       1.198  44.066   5.842  1.00  0.00
ATOM   3232  N   VAL   409       1.445  43.757   4.938  1.00  0.00
ATOM   3233  CA  VAL   409       1.642  44.750   3.864  1.00  0.00
ATOM   3234  C   VAL   409       2.914  44.491   3.108  1.00  0.00
ATOM   3235  O   VAL   409       3.925  44.134   3.707  1.00  0.00
ATOM   3236  CB  VAL   409       1.652  46.182   4.444  1.00  0.00
ATOM   3237  CG1 VAL   409       0.304  46.510   5.084  1.00  0.00
ATOM   3238  CG2 VAL   409       2.740  46.318   5.508  1.00  0.00
ATOM   3239  H   LYS   410       2.078  44.938   1.309  1.00  0.00
ATOM   3240  N   LYS   410       2.894  44.670   1.796  1.00  0.00
ATOM   3241  CA  LYS   410       4.120  44.466   1.062  1.00  0.00
ATOM   3242  C   LYS   410       5.054  45.561   1.527  1.00  0.00
ATOM   3243  O   LYS   410       5.178  46.588   0.863  1.00  0.00
ATOM   3244  CB  LYS   410       3.935  44.540  -0.457  1.00  0.00
ATOM   3245  CG  LYS   410       3.487  43.197  -1.035  1.00  0.00
ATOM   3246  CD  LYS   410       2.949  43.371  -2.455  1.00  0.00
ATOM   3247  CE  LYS   410       2.257  42.094  -2.931  1.00  0.00
ATOM   3248  NZ  LYS   410       3.271  41.104  -3.378  1.00  0.00
ATOM   3249  H   ILE   411       5.525  44.462   3.135  1.00  0.00
ATOM   3250  N   ILE   411       5.692  45.307   2.654  1.00  0.00
ATOM   3251  CA  ILE   411       6.626  46.239   3.189  1.00  0.00
ATOM   3252  C   ILE   411       7.438  46.984   2.130  1.00  0.00
ATOM   3253  O   ILE   411       7.675  48.182   2.265  1.00  0.00
ATOM   3254  CB  ILE   411       7.573  45.502   4.164  1.00  0.00
ATOM   3255  CG1 ILE   411       8.350  44.406   3.427  1.00  0.00
ATOM   3256  CG2 ILE   411       6.772  44.855   5.295  1.00  0.00
ATOM   3257  CD1 ILE   411       9.447  43.809   4.303  1.00  0.00
ATOM   3258  H   LEU   412       7.657  45.307   1.026  1.00  0.00
ATOM   3259  N   LEU   412       7.861  46.272   1.063  1.00  0.00
ATOM   3260  CA  LEU   412       8.604  46.886  -0.034  1.00  0.00
ATOM   3261  C   LEU   412       7.393  47.064  -0.931  1.00  0.00
ATOM   3262  O   LEU   412       7.005  46.133  -1.634  1.00  0.00
ATOM   3263  CB  LEU   412       9.665  46.042  -0.746  1.00  0.00
ATOM   3264  CG  LEU   412      10.806  45.614   0.184  1.00  0.00
ATOM   3265  CD1 LEU   412      11.721  44.620  -0.528  1.00  0.00
ATOM   3266  CD2 LEU   412      11.633  46.830   0.601  1.00  0.00
ATOM   3267  H   LYS   413       7.249  48.931  -0.450  1.00  0.00
ATOM   3268  N   LYS   413       6.760  48.238  -0.954  1.00  0.00
ATOM   3269  CA  LYS   413       5.538  48.575  -1.591  1.00  0.00
ATOM   3270  C   LYS   413       5.819  49.127  -2.992  1.00  0.00
ATOM   3271  O   LYS   413       5.103  50.009  -3.462  1.00  0.00
ATOM   3272  CB  LYS   413       4.755  49.602  -0.766  1.00  0.00
ATOM   3273  CG  LYS   413       4.296  49.017   0.570  1.00  0.00
ATOM   3274  CD  LYS   413       3.646  50.095   1.438  1.00  0.00
ATOM   3275  CE  LYS   413       3.231  49.521   2.791  1.00  0.00
ATOM   3276  NZ  LYS   413       2.568  50.573   3.607  1.00  0.00
ATOM   3277  H   GLY   414       7.370  47.874  -3.224  1.00  0.00
ATOM   3278  N   GLY   414       6.850  48.600  -3.645  1.00  0.00
ATOM   3279  CA  GLY   414       7.226  49.067  -4.969  1.00  0.00
ATOM   3280  C   GLY   414       8.375  50.013  -4.728  1.00  0.00
ATOM   3281  O   GLY   414       8.159  51.206  -4.527  1.00  0.00
ATOM   3282  H   LEU   415       9.618  48.674  -4.990  1.00  0.00
ATOM   3283  N   LEU   415       9.568  49.625  -4.731  1.00  0.00
ATOM   3284  CA  LEU   415      10.734  50.308  -4.442  1.00  0.00
ATOM   3285  C   LEU   415      11.842  50.215  -5.458  1.00  0.00
ATOM   3286  O   LEU   415      12.159  49.124  -5.926  1.00  0.00
ATOM   3287  CB  LEU   415      11.225  49.806  -3.082  1.00  0.00
ATOM   3288  CG  LEU   415      12.513  50.499  -2.622  1.00  0.00
ATOM   3289  CD1 LEU   415      12.611  50.471  -1.098  1.00  0.00
ATOM   3290  CD2 LEU   415      13.733  49.788  -3.205  1.00  0.00
ATOM   3291  H   ASN   416      12.080  52.182  -5.321  1.00  0.00
ATOM   3292  N   ASN   416      12.418  51.372  -5.773  1.00  0.00
ATOM   3293  CA  ASN   416      13.511  51.495  -6.740  1.00  0.00
ATOM   3294  C   ASN   416      14.695  52.181  -6.083  1.00  0.00
ATOM   3295  O   ASN   416      14.514  53.134  -5.328  1.00  0.00
ATOM   3296  CB  ASN   416      13.072  52.276  -7.983  1.00  0.00
ATOM   3297  CG  ASN   416      14.054  52.080  -9.133  1.00  0.00
ATOM   3298  ND2 ASN   416      14.462  53.154  -9.778  1.00  0.00
ATOM   3299  OD1 ASN   416      14.448  50.965  -9.443  1.00  0.00
ATOM   3300  H   LEU   417      16.019  50.997  -7.062  1.00  0.00
ATOM   3301  N   LEU   417      15.897  51.698  -6.378  1.00  0.00
ATOM   3302  CA  LEU   417      17.102  52.236  -5.650  1.00  0.00
ATOM   3303  C   LEU   417      18.290  51.625  -6.477  1.00  0.00
ATOM   3304  O   LEU   417      18.151  50.547  -7.051  1.00  0.00
ATOM   3305  CB  LEU   417      17.209  51.807  -4.184  1.00  0.00
ATOM   3306  CG  LEU   417      18.307  52.560  -3.424  1.00  0.00
ATOM   3307  CD1 LEU   417      17.932  54.033  -3.278  1.00  0.00
ATOM   3308  CD2 LEU   417      18.491  51.960  -2.030  1.00  0.00
ATOM   3309  H   LYS   418      19.364  53.255  -6.047  1.00  0.00
ATOM   3310  N   LYS   418      19.379  52.364  -6.470  1.00  0.00
ATOM   3311  CA  LYS   418      20.630  51.876  -7.085  1.00  0.00
ATOM   3312  C   LYS   418      21.768  52.480  -6.284  1.00  0.00
ATOM   3313  O   LYS   418      21.699  53.644  -5.897  1.00  0.00
ATOM   3314  CB  LYS   418      20.755  52.271  -8.560  1.00  0.00
ATOM   3315  CG  LYS   418      19.658  51.628  -9.409  1.00  0.00
ATOM   3316  CD  LYS   418      19.791  52.048 -10.873  1.00  0.00
ATOM   3317  CE  LYS   418      18.666  51.444 -11.712  1.00  0.00
ATOM   3318  NZ  LYS   418      18.835  51.827 -13.139  1.00  0.00
ATOM   3319  H   VAL   419      22.745  50.728  -6.352  1.00  0.00
ATOM   3320  N   VAL   419      22.794  51.670  -6.061  1.00  0.00
ATOM   3321  CA  VAL   419      23.999  52.148  -5.395  1.00  0.00
ATOM   3322  C   VAL   419      25.337  51.732  -6.030  1.00  0.00
ATOM   3323  O   VAL   419      25.609  50.542  -6.172  1.00  0.00
ATOM   3324  CB  VAL   419      23.944  51.685  -3.923  1.00  0.00
ATOM   3325  CG1 VAL   419      25.194  52.140  -3.170  1.00  0.00
ATOM   3326  CG2 VAL   419      22.718  52.273  -3.226  1.00  0.00
ATOM   3327  H   GLN   420      25.787  53.658  -6.168  1.00  0.00
ATOM   3328  N   GLN   420      26.126  52.756  -6.382  1.00  0.00
ATOM   3329  CA  GLN   420      27.433  52.618  -7.046  1.00  0.00
ATOM   3330  C   GLN   420      28.439  51.794  -6.308  1.00  0.00
ATOM   3331  O   GLN   420      28.240  51.482  -5.136  1.00  0.00
ATOM   3332  CB  GLN   420      27.988  54.021  -7.301  1.00  0.00
ATOM   3333  CG  GLN   420      26.995  54.885  -8.080  1.00  0.00
ATOM   3334  CD  GLN   420      26.925  54.457  -9.542  1.00  0.00
ATOM   3335  NE2 GLN   420      26.232  53.377  -9.834  1.00  0.00
ATOM   3336  OE1 GLN   420      27.497  55.097 -10.413  1.00  0.00
ATOM   3337  H   SER   421      29.635  51.744  -7.925  1.00  0.00
ATOM   3338  N   SER   421      29.522  51.448  -6.990  1.00  0.00
ATOM   3339  CA  SER   421      30.557  50.634  -6.373  1.00  0.00
ATOM   3340  C   SER   421      31.546  51.498  -5.660  1.00  0.00
ATOM   3341  O   SER   421      31.758  52.643  -6.051  1.00  0.00
ATOM   3342  CB  SER   421      31.272  49.781  -7.422  1.00  0.00
ATOM   3343  OG  SER   421      31.906  50.618  -8.379  1.00  0.00
ATOM   3344  H   GLY   422      31.932  49.931  -4.413  1.00  0.00
ATOM   3345  N   GLY   422      32.155  50.878  -4.582  1.00  0.00
ATOM   3346  CA  GLY   422      33.076  51.539  -3.722  1.00  0.00
ATOM   3347  C   GLY   422      32.452  52.668  -2.909  1.00  0.00
ATOM   3348  O   GLY   422      33.171  53.471  -2.317  1.00  0.00
ATOM   3349  H   GLN   423      30.675  51.937  -3.387  1.00  0.00
ATOM   3350  N   GLN   423      31.121  52.678  -2.911  1.00  0.00
ATOM   3351  CA  GLN   423      30.312  53.691  -2.262  1.00  0.00
ATOM   3352  C   GLN   423      29.960  53.055  -0.951  1.00  0.00
ATOM   3353  O   GLN   423      30.456  51.975  -0.638  1.00  0.00
ATOM   3354  CB  GLN   423      29.038  54.069  -3.021  1.00  0.00
ATOM   3355  CG  GLN   423      28.635  55.520  -2.756  1.00  0.00
ATOM   3356  CD  GLN   423      27.877  56.104  -3.943  1.00  0.00
ATOM   3357  NE2 GLN   423      28.169  57.332  -4.316  1.00  0.00
ATOM   3358  OE1 GLN   423      27.024  55.451  -4.527  1.00  0.00
ATOM   3359  H   THR   424      28.781  54.613  -0.535  1.00  0.00
ATOM   3360  N   THR   424      29.104  53.736  -0.216  1.00  0.00
ATOM   3361  CA  THR   424      28.630  53.230   1.032  1.00  0.00
ATOM   3362  C   THR   424      27.334  54.002   1.188  1.00  0.00
ATOM   3363  O   THR   424      27.350  55.229   1.240  1.00  0.00
ATOM   3364  CB  THR   424      29.538  53.490   2.249  1.00  0.00
ATOM   3365  OG1 THR   424      30.805  52.889   2.022  1.00  0.00
ATOM   3366  CG2 THR   424      28.939  52.903   3.525  1.00  0.00
ATOM   3367  H   VAL   425      26.296  52.290   1.249  1.00  0.00
ATOM   3368  N   VAL   425      26.226  53.274   1.268  1.00  0.00
ATOM   3369  CA  VAL   425      24.924  53.886   1.385  1.00  0.00
ATOM   3370  C   VAL   425      24.314  53.697   2.764  1.00  0.00
ATOM   3371  O   VAL   425      24.435  52.623   3.349  1.00  0.00
ATOM   3372  CB  VAL   425      23.977  53.321   0.303  1.00  0.00
ATOM   3373  CG1 VAL   425      23.816  51.810   0.468  1.00  0.00
ATOM   3374  CG2 VAL   425      22.597  53.969   0.412  1.00  0.00
ATOM   3375  H   ALA   426      23.670  55.592   2.723  1.00  0.00
ATOM   3376  N   ALA   426      23.670  54.748   3.235  1.00  0.00
ATOM   3377  CA  ALA   426      22.953  54.683   4.503  1.00  0.00
ATOM   3378  C   ALA   426      21.442  54.695   4.353  1.00  0.00
ATOM   3379  O   ALA   426      20.895  55.580   3.699  1.00  0.00
ATOM   3380  CB  ALA   426      23.405  55.845   5.378  1.00  0.00
ATOM   3381  H   LEU   427      21.373  53.046   5.442  1.00  0.00
ATOM   3382  N   LEU   427      20.859  53.737   4.958  1.00  0.00
ATOM   3383  CA  LEU   427      19.404  53.659   4.940  1.00  0.00
ATOM   3384  C   LEU   427      18.864  54.149   6.276  1.00  0.00
ATOM   3385  O   LEU   427      19.252  53.635   7.323  1.00  0.00
ATOM   3386  CB  LEU   427      18.927  52.229   4.675  1.00  0.00
ATOM   3387  CG  LEU   427      19.407  51.684   3.325  1.00  0.00
ATOM   3388  CD1 LEU   427      18.959  50.234   3.153  1.00  0.00
ATOM   3389  CD2 LEU   427      18.826  52.515   2.182  1.00  0.00
ATOM   3390  H   VAL   428      17.743  55.493   5.316  1.00  0.00
ATOM   3391  N   VAL   428      18.000  55.101   6.185  1.00  0.00
ATOM   3392  CA  VAL   428      17.383  55.610   7.410  1.00  0.00
ATOM   3393  C   VAL   428      15.894  55.432   7.529  1.00  0.00
ATOM   3394  O   VAL   428      15.142  55.977   6.725  1.00  0.00
ATOM   3395  CB  VAL   428      17.751  57.105   7.540  1.00  0.00
ATOM   3396  CG1 VAL   428      17.122  57.704   8.797  1.00  0.00
ATOM   3397  CG2 VAL   428      19.267  57.275   7.628  1.00  0.00
ATOM   3398  H   GLY   429      16.258  54.323   9.137  1.00  0.00
ATOM   3399  N   GLY   429      15.555  54.677   8.541  1.00  0.00
ATOM   3400  CA  GLY   429      14.155  54.347   8.814  1.00  0.00
ATOM   3401  C   GLY   429      13.958  54.278  10.313  1.00  0.00
ATOM   3402  O   GLY   429      14.895  54.521  11.070  1.00  0.00
ATOM   3403  H   SER   430      12.024  53.752  10.102  1.00  0.00
ATOM   3404  N   SER   430      12.744  53.940  10.750  1.00  0.00
ATOM   3405  CA  SER   430      12.452  53.836  12.232  1.00  0.00
ATOM   3406  C   SER   430      11.243  52.943  12.581  1.00  0.00
ATOM   3407  O   SER   430      11.367  52.028  13.392  1.00  0.00
ATOM   3408  CB  SER   430      12.234  55.245  12.787  1.00  0.00
ATOM   3409  OG  SER   430      12.208  55.210  14.206  1.00  0.00
ATOM   3410  H   SER   431      10.055  53.921  11.296  1.00  0.00
ATOM   3411  N   SER   431      10.079  53.198  11.968  1.00  0.00
ATOM   3412  CA  SER   431       8.850  52.444  12.255  1.00  0.00
ATOM   3413  C   SER   431       8.950  50.949  11.803  1.00  0.00
ATOM   3414  O   SER   431       7.928  50.288  11.629  1.00  0.00
ATOM   3415  CB  SER   431       7.660  53.116  11.567  1.00  0.00
ATOM   3416  OG  SER   431       6.458  52.435  11.897  1.00  0.00
ATOM   3417  H   GLY   432      10.934  51.149  11.777  1.00  0.00
ATOM   3418  N   GLY   432      10.204  50.498  11.645  1.00  0.00
ATOM   3419  CA  GLY   432      10.533  49.117  11.298  1.00  0.00
ATOM   3420  C   GLY   432       9.945  48.502  10.035  1.00  0.00
ATOM   3421  O   GLY   432       9.284  49.193   9.263  1.00  0.00
ATOM   3422  H   CYS   433      10.740  46.686  10.457  1.00  0.00
ATOM   3423  N   CYS   433      10.185  47.228   9.848  1.00  0.00
ATOM   3424  CA  CYS   433       9.600  46.608   8.698  1.00  0.00
ATOM   3425  C   CYS   433      10.046  47.082   7.326  1.00  0.00
ATOM   3426  O   CYS   433       9.251  47.091   6.389  1.00  0.00
ATOM   3427  CB  CYS   433       8.086  46.775   8.841  1.00  0.00
ATOM   3428  SG  CYS   433       7.473  46.088  10.399  1.00  0.00
ATOM   3429  H   GLY   434      11.976  47.614   7.851  1.00  0.00
ATOM   3430  N   GLY   434      11.303  47.480   7.142  1.00  0.00
ATOM   3431  CA  GLY   434      11.681  47.731   5.715  1.00  0.00
ATOM   3432  C   GLY   434      13.082  47.715   5.411  1.00  0.00
ATOM   3433  O   GLY   434      13.541  46.855   4.663  1.00  0.00
ATOM   3434  H   LYS   435      13.207  49.280   6.686  1.00  0.00
ATOM   3435  N   LYS   435      13.653  48.685   6.037  1.00  0.00
ATOM   3436  CA  LYS   435      15.076  48.887   5.739  1.00  0.00
ATOM   3437  C   LYS   435      15.903  47.636   6.000  1.00  0.00
ATOM   3438  O   LYS   435      16.757  47.282   5.191  1.00  0.00
ATOM   3439  CB  LYS   435      15.614  50.057   6.567  1.00  0.00
ATOM   3440  CG  LYS   435      15.583  49.749   8.065  1.00  0.00
ATOM   3441  CD  LYS   435      16.135  50.924   8.871  1.00  0.00
ATOM   3442  CE  LYS   435      16.102  50.615  10.367  1.00  0.00
ATOM   3443  NZ  LYS   435      16.643  51.767  11.136  1.00  0.00
ATOM   3444  H   SER   436      15.021  47.218   7.772  1.00  0.00
ATOM   3445  N   SER   436      15.693  46.916   7.115  1.00  0.00
ATOM   3446  CA  SER   436      16.455  45.664   7.377  1.00  0.00
ATOM   3447  C   SER   436      16.144  44.635   6.293  1.00  0.00
ATOM   3448  O   SER   436      17.048  43.962   5.804  1.00  0.00
ATOM   3449  CB  SER   436      16.112  45.088   8.753  1.00  0.00
ATOM   3450  OG  SER   436      16.526  45.986   9.773  1.00  0.00
ATOM   3451  H   THR   437      14.209  45.121   6.342  1.00  0.00
ATOM   3452  N   THR   437      14.865  44.520   5.915  1.00  0.00
ATOM   3453  CA  THR   437      14.402  43.552   4.901  1.00  0.00
ATOM   3454  C   THR   437      15.011  43.684   3.517  1.00  0.00
ATOM   3455  O   THR   437      15.390  42.683   2.913  1.00  0.00
ATOM   3456  CB  THR   437      12.868  43.661   4.805  1.00  0.00
ATOM   3457  OG1 THR   437      12.299  43.331   6.064  1.00  0.00
ATOM   3458  CG2 THR   437      12.308  42.711   3.749  1.00  0.00
ATOM   3459  H   THR   438      14.801  45.713   3.436  1.00  0.00
ATOM   3460  N   THR   438      15.124  44.892   2.994  1.00  0.00
ATOM   3461  CA  THR   438      15.765  44.990   1.702  1.00  0.00
ATOM   3462  C   THR   438      17.180  44.469   1.976  1.00  0.00
ATOM   3463  O   THR   438      17.728  43.721   1.169  1.00  0.00
ATOM   3464  CB  THR   438      15.840  46.416   1.123  1.00  0.00
ATOM   3465  OG1 THR   438      14.522  46.915   0.942  1.00  0.00
ATOM   3466  CG2 THR   438      16.559  46.431  -0.224  1.00  0.00
ATOM   3467  H   VAL   439      17.258  45.488   3.723  1.00  0.00
ATOM   3468  N   VAL   439      17.734  44.874   3.115  1.00  0.00
ATOM   3469  CA  VAL   439      19.063  44.402   3.477  1.00  0.00
ATOM   3470  C   VAL   439      18.984  42.891   3.567  1.00  0.00
ATOM   3471  O   VAL   439      20.010  42.217   3.520  1.00  0.00
ATOM   3472  CB  VAL   439      19.566  44.988   4.815  1.00  0.00
ATOM   3473  CG1 VAL   439      20.861  44.301   5.247  1.00  0.00
ATOM   3474  CG2 VAL   439      19.837  46.485   4.672  1.00  0.00
ATOM   3475  H   GLN   440      16.987  43.015   3.709  1.00  0.00
ATOM   3476  N   GLN   440      17.756  42.396   3.690  1.00  0.00
ATOM   3477  CA  GLN   440      17.520  40.971   3.792  1.00  0.00
ATOM   3478  C   GLN   440      17.563  40.091   2.537  1.00  0.00
ATOM   3479  O   GLN   440      18.309  39.115   2.494  1.00  0.00
ATOM   3480  CB  GLN   440      16.160  40.835   4.483  1.00  0.00
ATOM   3481  CG  GLN   440      16.273  41.052   5.992  1.00  0.00
ATOM   3482  CD  GLN   440      17.205  40.024   6.625  1.00  0.00
ATOM   3483  NE2 GLN   440      18.156  40.464   7.422  1.00  0.00
ATOM   3484  OE1 GLN   440      17.071  38.830   6.399  1.00  0.00
ATOM   3485  H   LEU   441      16.187  41.228   1.669  1.00  0.00
ATOM   3486  N   LEU   441      16.784  40.449   1.562  1.00  0.00
ATOM   3487  CA  LEU   441      16.780  39.711   0.293  1.00  0.00
ATOM   3488  C   LEU   441      18.027  40.090  -0.506  1.00  0.00
ATOM   3489  O   LEU   441      18.323  39.463  -1.521  1.00  0.00
ATOM   3490  CB  LEU   441      15.521  40.016  -0.524  1.00  0.00
ATOM   3491  CG  LEU   441      15.449  41.478  -0.980  1.00  0.00
ATOM   3492  CD1 LEU   441      16.634  41.807  -1.884  1.00  0.00
ATOM   3493  CD2 LEU   441      14.156  41.726  -1.756  1.00  0.00
ATOM   3494  H   ILE   442      18.509  41.652   0.822  1.00  0.00
ATOM   3495  N   ILE   442      18.728  41.131   0.013  1.00  0.00
ATOM   3496  CA  ILE   442      19.982  41.481  -0.782  1.00  0.00
ATOM   3497  C   ILE   442      20.736  40.177  -0.965  1.00  0.00
ATOM   3498  O   ILE   442      21.425  39.998  -1.967  1.00  0.00
ATOM   3499  CB  ILE   442      20.882  42.523  -0.082  1.00  0.00
ATOM   3500  CG1 ILE   442      22.041  42.931  -0.999  1.00  0.00
ATOM   3501  CG2 ILE   442      21.464  41.941   1.208  1.00  0.00
ATOM   3502  CD1 ILE   442      22.796  44.136  -0.448  1.00  0.00
ATOM   3503  H   GLN   443      19.948  39.527   0.693  1.00  0.00
ATOM   3504  N   GLN   443      20.601  39.262   0.002  1.00  0.00
ATOM   3505  CA  GLN   443      21.252  38.045   0.117  1.00  0.00
ATOM   3506  C   GLN   443      20.234  36.871  -0.114  1.00  0.00
ATOM   3507  O   GLN   443      20.310  35.847   0.561  1.00  0.00
ATOM   3508  CB  GLN   443      21.913  37.904   1.490  1.00  0.00
ATOM   3509  CG  GLN   443      22.847  39.077   1.788  1.00  0.00
ATOM   3510  CD  GLN   443      23.384  39.003   3.213  1.00  0.00
ATOM   3511  NE2 GLN   443      22.540  39.221   4.200  1.00  0.00
ATOM   3512  OE1 GLN   443      24.560  38.749   3.431  1.00  0.00
ATOM   3513  H   ARG   444      19.442  37.982  -1.451  1.00  0.00
ATOM   3514  N   ARG   444      19.370  37.089  -1.038  1.00  0.00
ATOM   3515  CA  ARG   444      18.307  36.134  -1.524  1.00  0.00
ATOM   3516  C   ARG   444      17.694  35.419  -0.400  1.00  0.00
ATOM   3517  O   ARG   444      17.246  34.286  -0.561  1.00  0.00
ATOM   3518  CB  ARG   444      18.901  35.135  -2.520  1.00  0.00
ATOM   3519  CG  ARG   444      19.529  35.842  -3.721  1.00  0.00
ATOM   3520  CD  ARG   444      20.230  34.837  -4.634  1.00  0.00
ATOM   3521  NE  ARG   444      19.256  33.836  -5.117  1.00  0.00
ATOM   3522  CZ  ARG   444      19.625  32.753  -5.778  1.00  0.00
ATOM   3523  NH1 ARG   444      18.724  31.884  -6.191  1.00  0.00
ATOM   3524  NH2 ARG   444      20.901  32.541  -6.025  1.00  0.00
ATOM   3525  H   LEU   445      17.865  36.907   1.082  1.00  0.00
ATOM   3526  N   LEU   445      17.594  35.986   0.855  1.00  0.00
ATOM   3527  CA  LEU   445      17.027  35.110   1.918  1.00  0.00
ATOM   3528  C   LEU   445      15.584  34.880   1.481  1.00  0.00
ATOM   3529  O   LEU   445      15.013  33.830   1.769  1.00  0.00
ATOM   3530  CB  LEU   445      17.058  35.737   3.315  1.00  0.00
ATOM   3531  CG  LEU   445      16.667  34.748   4.419  1.00  0.00
ATOM   3532  CD1 LEU   445      17.610  33.547   4.410  1.00  0.00
ATOM   3533  CD2 LEU   445      16.747  35.424   5.787  1.00  0.00
ATOM   3534  H   TYR   446      15.496  36.769   0.588  1.00  0.00
ATOM   3535  N   TYR   446      15.032  35.916   0.765  1.00  0.00
ATOM   3536  CA  TYR   446      13.685  35.718   0.247  1.00  0.00
ATOM   3537  C   TYR   446      13.820  36.315  -1.153  1.00  0.00
ATOM   3538  O   TYR   446      14.388  37.394  -1.310  1.00  0.00
ATOM   3539  CB  TYR   446      12.572  36.436   1.017  1.00  0.00
ATOM   3540  CG  TYR   446      12.480  35.974   2.457  1.00  0.00
ATOM   3541  CD1 TYR   446      13.215  36.617   3.455  1.00  0.00
ATOM   3542  CD2 TYR   446      11.658  34.900   2.800  1.00  0.00
ATOM   3543  CE1 TYR   446      13.129  36.190   4.781  1.00  0.00
ATOM   3544  CE2 TYR   446      11.571  34.471   4.126  1.00  0.00
ATOM   3545  CZ  TYR   446      12.307  35.118   5.112  1.00  0.00
ATOM   3546  OH  TYR   446      12.222  34.697   6.417  1.00  0.00
ATOM   3547  H   ASP   447      12.892  34.721  -1.930  1.00  0.00
ATOM   3548  N   ASP   447      13.293  35.606  -2.105  1.00  0.00
ATOM   3549  CA  ASP   447      13.292  36.139  -3.480  1.00  0.00
ATOM   3550  C   ASP   447      12.222  37.223  -3.546  1.00  0.00
ATOM   3551  O   ASP   447      11.177  37.097  -2.912  1.00  0.00
ATOM   3552  CB  ASP   447      13.007  35.055  -4.524  1.00  0.00
ATOM   3553  CG  ASP   447      14.197  34.114  -4.687  1.00  0.00
ATOM   3554  OD1 ASP   447      14.018  33.047  -5.282  1.00  0.00
ATOM   3555  OD2 ASP   447      15.379  34.799  -4.021  1.00  0.00
ATOM   3556  N   PRO   448      12.480  38.295  -4.326  1.00  0.00
ATOM   3557  CA  PRO   448      11.523  39.388  -4.463  1.00  0.00
ATOM   3558  C   PRO   448      10.105  39.036  -4.855  1.00  0.00
ATOM   3559  O   PRO   448       9.897  38.246  -5.774  1.00  0.00
ATOM   3560  CB  PRO   448      12.203  40.231  -5.544  1.00  0.00
ATOM   3561  CG  PRO   448      13.680  39.921  -5.426  1.00  0.00
ATOM   3562  CD  PRO   448      13.782  38.443  -5.092  1.00  0.00
ATOM   3563  H   ASP   449       9.274  40.247  -3.417  1.00  0.00
ATOM   3564  N   ASP   449       9.126  39.624  -4.168  1.00  0.00
ATOM   3565  CA  ASP   449       7.789  39.318  -4.569  1.00  0.00
ATOM   3566  C   ASP   449       7.526  39.807  -5.924  1.00  0.00
ATOM   3567  O   ASP   449       6.889  39.116  -6.716  1.00  0.00
ATOM   3568  CB  ASP   449       6.783  39.924  -3.586  1.00  0.00
ATOM   3569  CG  ASP   449       5.353  39.522  -3.935  1.00  0.00
ATOM   3570  OD1 ASP   449       4.621  39.127  -3.023  1.00  0.00
ATOM   3571  OD2 ASP   449       5.202  39.731  -5.432  1.00  0.00
ATOM   3572  H   GLU   450       8.457  41.555  -5.606  1.00  0.00
ATOM   3573  N   GLU   450       7.989  40.986  -6.263  1.00  0.00
ATOM   3574  CA  GLU   450       7.816  41.468  -7.629  1.00  0.00
ATOM   3575  C   GLU   450       8.976  42.383  -7.992  1.00  0.00
ATOM   3576  O   GLU   450       9.646  42.910  -7.106  1.00  0.00
ATOM   3577  CB  GLU   450       6.488  42.213  -7.791  1.00  0.00
ATOM   3578  CG  GLU   450       5.297  41.306  -7.479  1.00  0.00
ATOM   3579  CD  GLU   450       3.979  42.032  -7.727  1.00  0.00
ATOM   3580  OE1 GLU   450       2.929  41.417  -7.522  1.00  0.00
ATOM   3581  OE2 GLU   450       4.030  43.203  -8.121  1.00  0.00
ATOM   3582  H   GLY   451       8.637  42.157  -9.976  1.00  0.00
ATOM   3583  N   GLY   451       9.207  42.576  -9.288  1.00  0.00
ATOM   3584  CA  GLY   451      10.311  43.420  -9.701  1.00  0.00
ATOM   3585  C   GLY   451      11.581  42.605  -9.603  1.00  0.00
ATOM   3586  O   GLY   451      11.577  41.417  -9.918  1.00  0.00
ATOM   3587  H   THR   452      12.710  44.156  -8.961  1.00  0.00
ATOM   3588  N   THR   452      12.693  43.191  -9.166  1.00  0.00
ATOM   3589  CA  THR   452      13.965  42.364  -8.971  1.00  0.00
ATOM   3590  C   THR   452      15.109  43.210  -8.496  1.00  0.00
ATOM   3591  O   THR   452      14.935  44.403  -8.256  1.00  0.00
ATOM   3592  CB  THR   452      14.353  41.657 -10.284  1.00  0.00
ATOM   3593  OG1 THR   452      15.327  40.660 -10.005  1.00  0.00
ATOM   3594  CG2 THR   452      14.936  42.642 -11.294  1.00  0.00
ATOM   3595  H   ILE   453      16.202  41.588  -8.616  1.00  0.00
ATOM   3596  N   ILE   453      16.215  42.549  -8.392  1.00  0.00
ATOM   3597  CA  ILE   453      17.464  43.163  -7.967  1.00  0.00
ATOM   3598  C   ILE   453      18.582  42.600  -8.776  1.00  0.00
ATOM   3599  O   ILE   453      18.487  41.475  -9.261  1.00  0.00
ATOM   3600  CB  ILE   453      17.731  42.936  -6.462  1.00  0.00
ATOM   3601  CG1 ILE   453      17.819  41.437  -6.154  1.00  0.00
ATOM   3602  CG2 ILE   453      16.601  43.539  -5.625  1.00  0.00
ATOM   3603  CD1 ILE   453      18.289  41.183  -4.726  1.00  0.00
ATOM   3604  H   ASN   454      19.616  44.274  -8.469  1.00  0.00
ATOM   3605  N   ASN   454      19.638  43.391  -8.909  1.00  0.00
ATOM   3606  CA  ASN   454      20.809  43.007  -9.665  1.00  0.00
ATOM   3607  C   ASN   454      22.079  43.315  -8.887  1.00  0.00
ATOM   3608  O   ASN   454      22.152  44.335  -8.206  1.00  0.00
ATOM   3609  CB  ASN   454      20.836  43.718 -11.021  1.00  0.00
ATOM   3610  CG  ASN   454      21.842  44.865 -11.024  1.00  0.00
ATOM   3611  ND2 ASN   454      22.066  45.479 -12.167  1.00  0.00
ATOM   3612  OD1 ASN   454      22.419  45.200  -9.999  1.00  0.00
ATOM   3613  H   ILE   455      22.829  41.603  -9.538  1.00  0.00
ATOM   3614  N   ILE   455      23.005  42.431  -9.031  1.00  0.00
ATOM   3615  CA  ILE   455      24.325  42.643  -8.452  1.00  0.00
ATOM   3616  C   ILE   455      25.184  42.987  -9.663  1.00  0.00
ATOM   3617  O   ILE   455      24.795  42.705 -10.795  1.00  0.00
ATOM   3618  CB  ILE   455      24.913  41.421  -7.713  1.00  0.00
ATOM   3619  CG1 ILE   455      25.091  40.245  -8.681  1.00  0.00
ATOM   3620  CG2 ILE   455      23.979  40.984  -6.582  1.00  0.00
ATOM   3621  CD1 ILE   455      25.853  39.094  -8.033  1.00  0.00
ATOM   3622  H   ASP   456      26.656  43.789  -8.527  1.00  0.00
ATOM   3623  N   ASP   456      26.347  43.585  -9.442  1.00  0.00
ATOM   3624  CA  ASP   456      27.188  43.944 -10.572  1.00  0.00
ATOM   3625  C   ASP   456      26.100  44.531 -11.437  1.00  0.00
ATOM   3626  O   ASP   456      25.437  45.484 -11.032  1.00  0.00
ATOM   3627  CB  ASP   456      27.891  42.803 -11.314  1.00  0.00
ATOM   3628  CG  ASP   456      28.963  43.334 -12.262  1.00  0.00
ATOM   3629  OD1 ASP   456      29.777  44.151 -11.820  1.00  0.00
ATOM   3630  OD2 ASP   456      28.722  42.661 -13.602  1.00  0.00
ATOM   3631  H   GLY   457      26.639  43.261 -12.840  1.00  0.00
ATOM   3632  N   GLY   457      25.950  43.929 -12.612  1.00  0.00
ATOM   3633  CA  GLY   457      24.871  44.181 -13.546  1.00  0.00
ATOM   3634  C   GLY   457      23.921  43.046 -13.938  1.00  0.00
ATOM   3635  O   GLY   457      23.087  43.220 -14.824  1.00  0.00
ATOM   3636  H   GLN   458      24.619  41.742 -12.663  1.00  0.00
ATOM   3637  N   GLN   458      23.936  41.857 -13.366  1.00  0.00
ATOM   3638  CA  GLN   458      23.037  40.735 -13.687  1.00  0.00
ATOM   3639  C   GLN   458      22.227  40.400 -12.418  1.00  0.00
ATOM   3640  O   GLN   458      22.644  40.738 -11.313  1.00  0.00
ATOM   3641  CB  GLN   458      23.807  39.500 -14.161  1.00  0.00
ATOM   3642  CG  GLN   458      24.614  39.793 -15.426  1.00  0.00
ATOM   3643  CD  GLN   458      23.707  40.261 -16.559  1.00  0.00
ATOM   3644  NE2 GLN   458      24.024  41.377 -17.180  1.00  0.00
ATOM   3645  OE1 GLN   458      22.717  39.618 -16.878  1.00  0.00
ATOM   3646  H   ASP   459      20.850  39.178 -13.250  1.00  0.00
ATOM   3647  N   ASP   459      21.066  39.736 -12.465  1.00  0.00
ATOM   3648  CA  ASP   459      20.192  39.813 -11.458  1.00  0.00
ATOM   3649  C   ASP   459      20.614  38.803 -10.499  1.00  0.00
ATOM   3650  O   ASP   459      21.184  37.786 -10.887  1.00  0.00
ATOM   3651  CB  ASP   459      18.745  39.554 -11.890  1.00  0.00
ATOM   3652  CG  ASP   459      18.206  40.701 -12.740  1.00  0.00
ATOM   3653  OD1 ASP   459      17.319  40.449 -13.562  1.00  0.00
ATOM   3654  OD2 ASP   459      18.965  41.945 -12.313  1.00  0.00
ATOM   3655  H   ILE   460      19.827  39.785  -8.917  1.00  0.00
ATOM   3656  N   ILE   460      20.365  38.999  -9.177  1.00  0.00
ATOM   3657  CA  ILE   460      20.851  38.104  -8.149  1.00  0.00
ATOM   3658  C   ILE   460      20.182  36.731  -8.124  1.00  0.00
ATOM   3659  O   ILE   460      20.849  35.726  -7.889  1.00  0.00
ATOM   3660  CB  ILE   460      20.694  38.798  -6.778  1.00  0.00
ATOM   3661  CG1 ILE   460      21.532  38.076  -5.715  1.00  0.00
ATOM   3662  CG2 ILE   460      19.229  38.781  -6.337  1.00  0.00
ATOM   3663  CD1 ILE   460      23.026  38.212  -5.990  1.00  0.00
ATOM   3664  H   ARG   461      18.423  37.553  -8.557  1.00  0.00
ATOM   3665  N   ARG   461      18.943  36.737  -8.363  1.00  0.00
ATOM   3666  CA  ARG   461      18.262  35.442  -8.350  1.00  0.00
ATOM   3667  C   ARG   461      18.984  34.550  -9.337  1.00  0.00
ATOM   3668  O   ARG   461      19.169  33.364  -9.075  1.00  0.00
ATOM   3669  CB  ARG   461      16.783  35.556  -8.731  1.00  0.00
ATOM   3670  CG  ARG   461      16.077  34.201  -8.660  1.00  0.00
ATOM   3671  CD  ARG   461      14.570  34.367  -8.853  1.00  0.00
ATOM   3672  NE  ARG   461      13.867  33.171  -8.343  1.00  0.00
ATOM   3673  CZ  ARG   461      12.558  33.142  -8.171  1.00  0.00
ATOM   3674  NH1 ARG   461      11.969  32.054  -7.715  1.00  0.00
ATOM   3675  NH2 ARG   461      11.837  34.205  -8.457  1.00  0.00
ATOM   3676  H   ASN   462      19.288  36.049 -10.655  1.00  0.00
ATOM   3677  N   ASN   462      19.414  35.086 -10.480  1.00  0.00
ATOM   3678  CA  ASN   462      20.084  34.251 -11.493  1.00  0.00
ATOM   3679  C   ASN   462      21.417  33.600 -11.106  1.00  0.00
ATOM   3680  O   ASN   462      21.707  32.487 -11.537  1.00  0.00
ATOM   3681  CB  ASN   462      20.265  35.121 -12.741  1.00  0.00
ATOM   3682  CG  ASN   462      18.938  35.337 -13.460  1.00  0.00
ATOM   3683  ND2 ASN   462      18.790  36.449 -14.151  1.00  0.00
ATOM   3684  OD1 ASN   462      18.043  34.506 -13.396  1.00  0.00
ATOM   3685  H   PHE   463      21.998  35.153  -9.943  1.00  0.00
ATOM   3686  N   PHE   463      22.239  34.263 -10.295  1.00  0.00
ATOM   3687  CA  PHE   463      23.519  33.665  -9.913  1.00  0.00
ATOM   3688  C   PHE   463      23.325  32.658  -8.804  1.00  0.00
ATOM   3689  O   PHE   463      22.316  32.700  -8.104  1.00  0.00
ATOM   3690  CB  PHE   463      24.507  34.748  -9.469  1.00  0.00
ATOM   3691  CG  PHE   463      24.809  35.731 -10.577  1.00  0.00
ATOM   3692  CD1 PHE   463      25.190  37.037 -10.276  1.00  0.00
ATOM   3693  CD2 PHE   463      24.708  35.337 -11.909  1.00  0.00
ATOM   3694  CE1 PHE   463      25.468  37.942 -11.299  1.00  0.00
ATOM   3695  CE2 PHE   463      24.986  36.241 -12.933  1.00  0.00
ATOM   3696  CZ  PHE   463      25.366  37.542 -12.627  1.00  0.00
ATOM   3697  H   ASN   464      25.090  31.783  -9.222  1.00  0.00
ATOM   3698  N   ASN   464      24.291  31.761  -8.643  1.00  0.00
ATOM   3699  CA  ASN   464      24.188  30.741  -7.613  1.00  0.00
ATOM   3700  C   ASN   464      24.300  31.292  -6.208  1.00  0.00
ATOM   3701  O   ASN   464      25.019  32.263  -5.982  1.00  0.00
ATOM   3702  CB  ASN   464      25.260  29.673  -7.849  1.00  0.00
ATOM   3703  CG  ASN   464      25.072  28.485  -6.912  1.00  0.00
ATOM   3704  ND2 ASN   464      26.151  27.941  -6.388  1.00  0.00
ATOM   3705  OD1 ASN   464      23.956  28.053  -6.657  1.00  0.00
ATOM   3706  H   VAL   465      23.059  29.876  -5.563  1.00  0.00
ATOM   3707  N   VAL   465      23.591  30.657  -5.280  1.00  0.00
ATOM   3708  CA  VAL   465      23.573  31.067  -3.868  1.00  0.00
ATOM   3709  C   VAL   465      24.730  30.933  -2.861  1.00  0.00
ATOM   3710  O   VAL   465      24.961  31.839  -2.063  1.00  0.00
ATOM   3711  CB  VAL   465      22.321  30.333  -3.338  1.00  0.00
ATOM   3712  CG1 VAL   465      22.371  30.220  -1.815  1.00  0.00
ATOM   3713  CG2 VAL   465      21.054  31.094  -3.726  1.00  0.00
ATOM   3714  H   ASN   466      25.217  29.124  -3.589  1.00  0.00
ATOM   3715  N   ASN   466      25.409  29.836  -2.932  1.00  0.00
ATOM   3716  CA  ASN   466      26.526  29.657  -1.979  1.00  0.00
ATOM   3717  C   ASN   466      27.477  30.715  -2.447  1.00  0.00
ATOM   3718  O   ASN   466      28.156  31.337  -1.633  1.00  0.00
ATOM   3719  CB  ASN   466      27.208  28.286  -2.006  1.00  0.00
ATOM   3720  CG  ASN   466      27.098  27.588  -0.654  1.00  0.00
ATOM   3721  ND2 ASN   466      26.599  26.370  -0.633  1.00  0.00
ATOM   3722  OD1 ASN   466      27.462  28.144   0.373  1.00  0.00
ATOM   3723  H   TYR   467      27.015  30.416  -4.379  1.00  0.00
ATOM   3724  N   TYR   467      27.549  30.953  -3.746  1.00  0.00
ATOM   3725  CA  TYR   467      28.378  31.971  -4.239  1.00  0.00
ATOM   3726  C   TYR   467      27.942  33.335  -3.844  1.00  0.00
ATOM   3727  O   TYR   467      28.769  34.159  -3.459  1.00  0.00
ATOM   3728  CB  TYR   467      28.443  31.866  -5.767  1.00  0.00
ATOM   3729  CG  TYR   467      29.359  32.908  -6.375  1.00  0.00
ATOM   3730  CD1 TYR   467      30.745  32.751  -6.319  1.00  0.00
ATOM   3731  CD2 TYR   467      28.825  34.036  -6.998  1.00  0.00
ATOM   3732  CE1 TYR   467      31.588  33.712  -6.880  1.00  0.00
ATOM   3733  CE2 TYR   467      29.666  34.999  -7.560  1.00  0.00
ATOM   3734  CZ  TYR   467      31.045  34.834  -7.499  1.00  0.00
ATOM   3735  OH  TYR   467      31.874  35.780  -8.051  1.00  0.00
ATOM   3736  H   LEU   468      25.999  32.886  -4.157  1.00  0.00
ATOM   3737  N   LEU   468      26.619  33.616  -3.921  1.00  0.00
ATOM   3738  CA  LEU   468      26.094  34.929  -3.671  1.00  0.00
ATOM   3739  C   LEU   468      26.178  35.219  -2.174  1.00  0.00
ATOM   3740  O   LEU   468      26.564  36.318  -1.780  1.00  0.00
ATOM   3741  CB  LEU   468      24.644  35.049  -4.147  1.00  0.00
ATOM   3742  CG  LEU   468      24.530  35.210  -5.668  1.00  0.00
ATOM   3743  CD1 LEU   468      23.062  35.189  -6.091  1.00  0.00
ATOM   3744  CD2 LEU   468      25.147  36.537  -6.106  1.00  0.00
ATOM   3745  H   ARG   469      25.499  33.375  -1.705  1.00  0.00
ATOM   3746  N   ARG   469      25.824  34.234  -1.342  1.00  0.00
ATOM   3747  CA  ARG   469      25.916  34.408   0.107  1.00  0.00
ATOM   3748  C   ARG   469      27.404  34.625   0.502  1.00  0.00
ATOM   3749  O   ARG   469      27.688  35.337   1.463  1.00  0.00
ATOM   3750  CB  ARG   469      25.348  33.195   0.849  1.00  0.00
ATOM   3751  CG  ARG   469      23.838  33.066   0.645  1.00  0.00
ATOM   3752  CD  ARG   469      23.294  31.851   1.394  1.00  0.00
ATOM   3753  NE  ARG   469      21.839  31.731   1.162  1.00  0.00
ATOM   3754  CZ  ARG   469      21.102  30.810   1.757  1.00  0.00
ATOM   3755  NH1 ARG   469      19.807  30.738   1.523  1.00  0.00
ATOM   3756  NH2 ARG   469      21.666  29.958   2.588  1.00  0.00
ATOM   3757  H   GLU   470      28.085  33.454  -0.991  1.00  0.00
ATOM   3758  N   GLU   470      28.326  34.030  -0.226  1.00  0.00
ATOM   3759  CA  GLU   470      29.743  34.231   0.103  1.00  0.00
ATOM   3760  C   GLU   470      30.265  35.588  -0.359  1.00  0.00
ATOM   3761  O   GLU   470      31.048  36.220   0.347  1.00  0.00
ATOM   3762  CB  GLU   470      30.579  33.108  -0.518  1.00  0.00
ATOM   3763  CG  GLU   470      32.036  33.176  -0.061  1.00  0.00
ATOM   3764  CD  GLU   470      32.163  32.821   1.416  1.00  0.00
ATOM   3765  OE1 GLU   470      31.290  32.108   1.920  1.00  0.00
ATOM   3766  OE2 GLU   470      33.136  33.266   2.035  1.00  0.00
ATOM   3767  H   ILE   471      29.228  35.486  -2.090  1.00  0.00
ATOM   3768  N   ILE   471      29.828  36.042  -1.537  1.00  0.00
ATOM   3769  CA  ILE   471      30.225  37.364  -2.023  1.00  0.00
ATOM   3770  C   ILE   471      29.635  38.519  -1.209  1.00  0.00
ATOM   3771  O   ILE   471      30.098  39.652  -1.320  1.00  0.00
ATOM   3772  CB  ILE   471      29.828  37.504  -3.509  1.00  0.00
ATOM   3773  CG1 ILE   471      30.637  36.529  -4.372  1.00  0.00
ATOM   3774  CG2 ILE   471      30.097  38.928  -4.000  1.00  0.00
ATOM   3775  CD1 ILE   471      32.135  36.791  -4.262  1.00  0.00
ATOM   3776  H   ILE   472      28.322  37.273  -0.399  1.00  0.00
ATOM   3777  N   ILE   472      28.657  38.201  -0.428  1.00  0.00
ATOM   3778  CA  ILE   472      28.033  39.219   0.433  1.00  0.00
ATOM   3779  C   ILE   472      28.549  38.969   1.884  1.00  0.00
ATOM   3780  O   ILE   472      28.365  37.880   2.424  1.00  0.00
ATOM   3781  CB  ILE   472      26.489  39.165   0.401  1.00  0.00
ATOM   3782  CG1 ILE   472      25.983  39.194  -1.046  1.00  0.00
ATOM   3783  CG2 ILE   472      25.900  40.364   1.147  1.00  0.00
ATOM   3784  CD1 ILE   472      24.463  39.082  -1.112  1.00  0.00
ATOM   3785  H   GLY   473      29.303  40.831   1.928  1.00  0.00
ATOM   3786  N   GLY   473      29.167  40.000   2.444  1.00  0.00
ATOM   3787  CA  GLY   473      29.646  39.929   3.816  1.00  0.00
ATOM   3788  C   GLY   473      28.557  40.660   4.579  1.00  0.00
ATOM   3789  O   GLY   473      28.223  41.794   4.242  1.00  0.00
ATOM   3790  H   VAL   474      28.386  39.093   5.787  1.00  0.00
ATOM   3791  N   VAL   474      28.048  39.996   5.575  1.00  0.00
ATOM   3792  CA  VAL   474      26.985  40.569   6.391  1.00  0.00
ATOM   3793  C   VAL   474      27.197  40.439   7.868  1.00  0.00
ATOM   3794  O   VAL   474      27.784  39.460   8.323  1.00  0.00
ATOM   3795  CB  VAL   474      25.642  39.919   5.990  1.00  0.00
ATOM   3796  CG1 VAL   474      25.677  38.413   6.247  1.00  0.00
ATOM   3797  CG2 VAL   474      24.495  40.522   6.801  1.00  0.00
ATOM   3798  H   VAL   475      26.252  42.175   8.070  1.00  0.00
ATOM   3799  N   VAL   475      26.698  41.447   8.566  1.00  0.00
ATOM   3800  CA  VAL   475      26.776  41.520  10.005  1.00  0.00
ATOM   3801  C   VAL   475      25.463  42.147  10.455  1.00  0.00
ATOM   3802  O   VAL   475      25.043  43.161   9.901  1.00  0.00
ATOM   3803  CB  VAL   475      27.967  42.357  10.519  1.00  0.00
ATOM   3804  CG1 VAL   475      27.979  42.392  12.047  1.00  0.00
ATOM   3805  CG2 VAL   475      29.287  41.756  10.039  1.00  0.00
ATOM   3806  H   SER   476      25.290  40.716  11.818  1.00  0.00
ATOM   3807  N   SER   476      24.886  41.528  11.429  1.00  0.00
ATOM   3808  CA  SER   476      23.629  42.027  11.971  1.00  0.00
ATOM   3809  C   SER   476      23.690  42.198  13.519  1.00  0.00
ATOM   3810  O   SER   476      24.554  41.614  14.170  1.00  0.00
ATOM   3811  CB  SER   476      22.487  41.079  11.597  1.00  0.00
ATOM   3812  OG  SER   476      22.666  39.825  12.239  1.00  0.00
ATOM   3813  H   GLN   477      22.156  43.423  13.563  1.00  0.00
ATOM   3814  N   GLN   477      22.812  42.963  14.139  1.00  0.00
ATOM   3815  CA  GLN   477      22.755  43.162  15.594  1.00  0.00
ATOM   3816  C   GLN   477      23.336  42.176  16.605  1.00  0.00
ATOM   3817  O   GLN   477      24.287  42.505  17.310  1.00  0.00
ATOM   3818  CB  GLN   477      21.263  43.372  15.863  1.00  0.00
ATOM   3819  CG  GLN   477      21.000  43.722  17.328  1.00  0.00
ATOM   3820  CD  GLN   477      19.526  44.037  17.561  1.00  0.00
ATOM   3821  NE2 GLN   477      19.222  45.210  18.074  1.00  0.00
ATOM   3822  OE1 GLN   477      18.657  43.225  17.278  1.00  0.00
ATOM   3823  H   GLU   478      22.029  40.833  16.026  1.00  0.00
ATOM   3824  N   GLU   478      22.773  41.030  16.643  1.00  0.00
ATOM   3825  CA  GLU   478      23.206  40.014  17.571  1.00  0.00
ATOM   3826  C   GLU   478      24.207  39.096  17.176  1.00  0.00
ATOM   3827  O   GLU   478      23.937  38.189  16.392  1.00  0.00
ATOM   3828  CB  GLU   478      21.939  39.263  17.988  1.00  0.00
ATOM   3829  CG  GLU   478      22.225  38.261  19.107  1.00  0.00
ATOM   3830  CD  GLU   478      22.770  38.966  20.345  1.00  0.00
ATOM   3831  OE1 GLU   478      22.045  39.785  20.915  1.00  0.00
ATOM   3832  OE2 GLU   478      23.914  38.678  20.715  1.00  0.00
ATOM   3833  N   PRO   479      25.422  39.281  17.707  1.00  0.00
ATOM   3834  CA  PRO   479      26.614  38.679  17.118  1.00  0.00
ATOM   3835  C   PRO   479      26.814  37.314  17.770  1.00  0.00
ATOM   3836  O   PRO   479      27.264  37.236  18.911  1.00  0.00
ATOM   3837  CB  PRO   479      27.769  39.626  17.452  1.00  0.00
ATOM   3838  CG  PRO   479      27.357  40.327  18.728  1.00  0.00
ATOM   3839  CD  PRO   479      26.637  39.291  19.573  1.00  0.00
ATOM   3840  H   VAL   480      26.222  36.289  16.070  1.00  0.00
ATOM   3841  N   VAL   480      26.475  36.202  17.020  1.00  0.00
ATOM   3842  CA  VAL   480      26.495  34.888  17.630  1.00  0.00
ATOM   3843  C   VAL   480      27.800  34.129  17.412  1.00  0.00
ATOM   3844  O   VAL   480      28.337  34.131  16.306  1.00  0.00
ATOM   3845  CB  VAL   480      25.305  34.060  17.096  1.00  0.00
ATOM   3846  CG1 VAL   480      25.353  32.636  17.648  1.00  0.00
ATOM   3847  CG2 VAL   480      23.982  34.698  17.517  1.00  0.00
ATOM   3848  H   LEU   481      27.799  33.538  19.342  1.00  0.00
ATOM   3849  N   LEU   481      28.274  33.493  18.478  1.00  0.00
ATOM   3850  CA  LEU   481      29.506  32.713  18.380  1.00  0.00
ATOM   3851  C   LEU   481      29.100  31.321  18.922  1.00  0.00
ATOM   3852  O   LEU   481      28.368  31.231  19.906  1.00  0.00
ATOM   3853  CB  LEU   481      30.668  33.277  19.203  1.00  0.00
ATOM   3854  CG  LEU   481      31.143  34.645  18.700  1.00  0.00
ATOM   3855  CD1 LEU   481      32.187  35.223  19.653  1.00  0.00
ATOM   3856  CD2 LEU   481      31.766  34.512  17.312  1.00  0.00
ATOM   3857  H   PHE   482      30.177  30.538  17.472  1.00  0.00
ATOM   3858  N   PHE   482      29.610  30.297  18.244  1.00  0.00
ATOM   3859  CA  PHE   482      29.395  28.878  18.561  1.00  0.00
ATOM   3860  C   PHE   482      30.290  28.613  19.806  1.00  0.00
ATOM   3861  O   PHE   482      31.133  29.441  20.146  1.00  0.00
ATOM   3862  CB  PHE   482      29.786  27.929  17.424  1.00  0.00
ATOM   3863  CG  PHE   482      28.884  28.082  16.219  1.00  0.00
ATOM   3864  CD1 PHE   482      29.248  28.923  15.170  1.00  0.00
ATOM   3865  CD2 PHE   482      27.682  27.383  16.151  1.00  0.00
ATOM   3866  CE1 PHE   482      28.416  29.063  14.061  1.00  0.00
ATOM   3867  CE2 PHE   482      26.849  27.523  15.042  1.00  0.00
ATOM   3868  CZ  PHE   482      27.217  28.363  13.998  1.00  0.00
ATOM   3869  H   SER   483      29.421  26.844  20.100  1.00  0.00
ATOM   3870  N   SER   483      30.091  27.488  20.433  1.00  0.00
ATOM   3871  CA  SER   483      30.854  27.165  21.626  1.00  0.00
ATOM   3872  C   SER   483      32.173  26.597  21.131  1.00  0.00
ATOM   3873  O   SER   483      32.269  25.400  20.872  1.00  0.00
ATOM   3874  CB  SER   483      30.156  26.146  22.529  1.00  0.00
ATOM   3875  OG  SER   483      30.949  25.891  23.679  1.00  0.00
ATOM   3876  H   THR   484      33.055  28.399  21.234  1.00  0.00
ATOM   3877  N   THR   484      33.189  27.448  21.004  1.00  0.00
ATOM   3878  CA  THR   484      34.516  27.000  20.530  1.00  0.00
ATOM   3879  C   THR   484      35.633  28.005  20.710  1.00  0.00
ATOM   3880  O   THR   484      35.457  29.005  21.403  1.00  0.00
ATOM   3881  CB  THR   484      34.402  26.611  19.043  1.00  0.00
ATOM   3882  OG1 THR   484      35.623  26.019  18.622  1.00  0.00
ATOM   3883  CG2 THR   484      34.123  27.832  18.170  1.00  0.00
ATOM   3884  H   THR   485      36.758  26.895  19.550  1.00  0.00
ATOM   3885  N   THR   485      36.685  27.712  20.098  1.00  0.00
ATOM   3886  CA  THR   485      37.836  28.613  20.198  1.00  0.00
ATOM   3887  C   THR   485      37.487  29.900  19.270  1.00  0.00
ATOM   3888  O   THR   485      36.648  29.806  18.377  1.00  0.00
ATOM   3889  CB  THR   485      39.154  27.973  19.723  1.00  0.00
ATOM   3890  OG1 THR   485      39.076  27.729  18.325  1.00  0.00
ATOM   3891  CG2 THR   485      39.419  26.650  20.437  1.00  0.00
ATOM   3892  H   ILE   486      38.794  30.999  20.321  1.00  0.00
ATOM   3893  N   ILE   486      38.170  31.004  19.556  1.00  0.00
ATOM   3894  CA  ILE   486      38.022  32.218  18.765  1.00  0.00
ATOM   3895  C   ILE   486      38.394  31.757  17.315  1.00  0.00
ATOM   3896  O   ILE   486      37.629  31.986  16.381  1.00  0.00
ATOM   3897  CB  ILE   486      38.935  33.386  19.203  1.00  0.00
ATOM   3898  CG1 ILE   486      38.557  33.861  20.611  1.00  0.00
ATOM   3899  CG2 ILE   486      38.791  34.564  18.237  1.00  0.00
ATOM   3900  CD1 ILE   486      39.578  34.850  21.163  1.00  0.00
ATOM   3901  H   ALA   487      39.944  30.974  18.000  1.00  0.00
ATOM   3902  N   ALA   487      39.490  31.145  17.141  1.00  0.00
ATOM   3903  CA  ALA   487      40.091  30.708  15.948  1.00  0.00
ATOM   3904  C   ALA   487      39.116  29.886  15.143  1.00  0.00
ATOM   3905  O   ALA   487      38.961  30.112  13.945  1.00  0.00
ATOM   3906  CB  ALA   487      41.345  29.895  16.246  1.00  0.00
ATOM   3907  H   GLU   488      38.594  28.785  16.746  1.00  0.00
ATOM   3908  N   GLU   488      38.439  28.929  15.782  1.00  0.00
ATOM   3909  CA  GLU   488      37.469  28.091  15.081  1.00  0.00
ATOM   3910  C   GLU   488      36.315  28.922  14.526  1.00  0.00
ATOM   3911  O   GLU   488      35.839  28.657  13.425  1.00  0.00
ATOM   3912  CB  GLU   488      36.932  27.006  16.018  1.00  0.00
ATOM   3913  CG  GLU   488      38.020  25.995  16.384  1.00  0.00
ATOM   3914  CD  GLU   488      38.485  25.223  15.154  1.00  0.00
ATOM   3915  OE1 GLU   488      39.594  24.685  15.190  1.00  0.00
ATOM   3916  OE2 GLU   488      37.724  25.177  14.180  1.00  0.00
ATOM   3917  H   ASN   489      36.316  30.068  16.169  1.00  0.00
ATOM   3918  N   ASN   489      35.896  29.907  15.291  1.00  0.00
ATOM   3919  CA  ASN   489      34.808  30.776  14.848  1.00  0.00
ATOM   3920  C   ASN   489      35.174  31.550  13.588  1.00  0.00
ATOM   3921  O   ASN   489      34.382  31.610  12.650  1.00  0.00
ATOM   3922  CB  ASN   489      34.420  31.746  15.969  1.00  0.00
ATOM   3923  CG  ASN   489      33.752  31.013  17.127  1.00  0.00
ATOM   3924  ND2 ASN   489      33.930  31.494  18.340  1.00  0.00
ATOM   3925  OD1 ASN   489      33.075  30.013  16.934  1.00  0.00
ATOM   3926  H   ILE   490      36.958  32.086  14.378  1.00  0.00
ATOM   3927  N   ILE   490      36.376  32.126  13.581  1.00  0.00
ATOM   3928  CA  ILE   490      36.847  32.824  12.388  1.00  0.00
ATOM   3929  C   ILE   490      37.029  31.790  11.272  1.00  0.00
ATOM   3930  O   ILE   490      36.876  32.117  10.098  1.00  0.00
ATOM   3931  CB  ILE   490      38.173  33.578  12.637  1.00  0.00
ATOM   3932  CG1 ILE   490      37.945  34.760  13.585  1.00  0.00
ATOM   3933  CG2 ILE   490      38.735  34.113  11.318  1.00  0.00
ATOM   3934  CD1 ILE   490      39.264  35.352  14.072  1.00  0.00
ATOM   3935  H   CYS   491      37.501  30.370  12.587  1.00  0.00
ATOM   3936  N   CYS   491      37.349  30.537  11.626  1.00  0.00
ATOM   3937  CA  CYS   491      37.472  29.487  10.728  1.00  0.00
ATOM   3938  C   CYS   491      36.072  29.172  10.144  1.00  0.00
ATOM   3939  O   CYS   491      35.955  28.852   8.964  1.00  0.00
ATOM   3940  CB  CYS   491      38.050  28.239  11.397  1.00  0.00
ATOM   3941  SG  CYS   491      39.793  28.452  11.835  1.00  0.00
ATOM   3942  H   TYR   492      35.136  29.511  11.908  1.00  0.00
ATOM   3943  N   TYR   492      35.028  29.269  10.957  1.00  0.00
ATOM   3944  CA  TYR   492      33.702  29.019  10.437  1.00  0.00
ATOM   3945  C   TYR   492      33.516  29.967   9.311  1.00  0.00
ATOM   3946  O   TYR   492      32.929  29.608   8.293  1.00  0.00
ATOM   3947  CB  TYR   492      32.602  29.228  11.483  1.00  0.00
ATOM   3948  CG  TYR   492      32.669  28.204  12.597  1.00  0.00
ATOM   3949  CD1 TYR   492      32.210  28.519  13.877  1.00  0.00
ATOM   3950  CD2 TYR   492      33.191  26.933  12.354  1.00  0.00
ATOM   3951  CE1 TYR   492      32.272  27.574  14.903  1.00  0.00
ATOM   3952  CE2 TYR   492      33.254  25.986  13.378  1.00  0.00
ATOM   3953  CZ  TYR   492      32.794  26.310  14.650  1.00  0.00
ATOM   3954  OH  TYR   492      32.855  25.379  15.658  1.00  0.00
ATOM   3955  H   GLY   493      34.473  31.432  10.337  1.00  0.00
ATOM   3956  N   GLY   493      34.024  31.179   9.496  1.00  0.00
ATOM   3957  CA  GLY   493      33.918  32.153   8.428  1.00  0.00
ATOM   3958  C   GLY   493      34.477  31.524   7.190  1.00  0.00
ATOM   3959  O   GLY   493      33.889  31.644   6.118  1.00  0.00
ATOM   3960  H   ARG   494      36.065  30.766   8.166  1.00  0.00
ATOM   3961  N   ARG   494      35.599  30.844   7.299  1.00  0.00
ATOM   3962  CA  ARG   494      36.168  30.188   6.117  1.00  0.00
ATOM   3963  C   ARG   494      36.924  28.930   6.527  1.00  0.00
ATOM   3964  O   ARG   494      37.956  29.019   7.188  1.00  0.00
ATOM   3965  CB  ARG   494      37.102  31.139   5.365  1.00  0.00
ATOM   3966  CG  ARG   494      37.392  30.642   3.948  1.00  0.00
ATOM   3967  CD  ARG   494      37.876  31.788   3.061  1.00  0.00
ATOM   3968  NE  ARG   494      39.057  32.431   3.675  1.00  0.00
ATOM   3969  CZ  ARG   494      39.683  33.446   3.107  1.00  0.00
ATOM   3970  NH1 ARG   494      40.732  33.992   3.689  1.00  0.00
ATOM   3971  NH2 ARG   494      39.256  33.915   1.954  1.00  0.00
ATOM   3972  H   GLY   495      35.565  27.828   5.557  1.00  0.00
ATOM   3973  N   GLY   495      36.382  27.789   6.110  1.00  0.00
ATOM   3974  CA  GLY   495      36.957  26.492   6.438  1.00  0.00
ATOM   3975  C   GLY   495      38.438  26.151   6.330  1.00  0.00
ATOM   3976  O   GLY   495      38.984  25.490   7.210  1.00  0.00
ATOM   3977  H   ASN   496      38.556  27.192   4.638  1.00  0.00
ATOM   3978  N   ASN   496      39.048  26.612   5.267  1.00  0.00
ATOM   3979  CA  ASN   496      40.441  26.287   4.995  1.00  0.00
ATOM   3980  C   ASN   496      41.503  27.342   5.028  1.00  0.00
ATOM   3981  O   ASN   496      42.351  27.391   4.140  1.00  0.00
ATOM   3982  CB  ASN   496      40.426  25.598   3.627  1.00  0.00
ATOM   3983  CG  ASN   496      39.722  24.247   3.698  1.00  0.00
ATOM   3984  ND2 ASN   496      38.949  23.906   2.688  1.00  0.00
ATOM   3985  OD1 ASN   496      39.874  23.507   4.660  1.00  0.00
ATOM   3986  H   VAL   497      40.732  28.187   6.730  1.00  0.00
ATOM   3987  N   VAL   497      41.489  28.245   6.099  1.00  0.00
ATOM   3988  CA  VAL   497      42.486  29.208   6.313  1.00  0.00
ATOM   3989  C   VAL   497      43.526  29.012   7.396  1.00  0.00
ATOM   3990  O   VAL   497      43.284  28.288   8.359  1.00  0.00
ATOM   3991  CB  VAL   497      41.732  30.538   6.537  1.00  0.00
ATOM   3992  CG1 VAL   497      40.879  30.882   5.316  1.00  0.00
ATOM   3993  CG2 VAL   497      40.815  30.432   7.754  1.00  0.00
ATOM   3994  H   THR   498      44.804  30.116   6.404  1.00  0.00
ATOM   3995  N   THR   498      44.637  29.636   7.250  1.00  0.00
ATOM   3996  CA  THR   498      45.692  29.660   8.334  1.00  0.00
ATOM   3997  C   THR   498      45.328  30.722   9.403  1.00  0.00
ATOM   3998  O   THR   498      44.658  31.705   9.092  1.00  0.00
ATOM   3999  CB  THR   498      47.087  29.965   7.754  1.00  0.00
ATOM   4000  OG1 THR   498      47.046  31.210   7.072  1.00  0.00
ATOM   4001  CG2 THR   498      47.529  28.882   6.772  1.00  0.00
ATOM   4002  H   MET   499      45.963  29.561  10.760  1.00  0.00
ATOM   4003  N   MET   499      45.770  30.519  10.618  1.00  0.00
ATOM   4004  CA  MET   499      45.993  31.431  11.671  1.00  0.00
ATOM   4005  C   MET   499      46.647  32.656  11.169  1.00  0.00
ATOM   4006  O   MET   499      46.250  33.761  11.534  1.00  0.00
ATOM   4007  CB  MET   499      46.853  30.790  12.764  1.00  0.00
ATOM   4008  CG  MET   499      46.095  29.681  13.492  1.00  0.00
ATOM   4009  SD  MET   499      44.575  30.303  14.247  1.00  0.00
ATOM   4010  CE  MET   499      45.306  31.292  15.565  1.00  0.00
ATOM   4011  H   ASP   500      47.927  31.649  10.051  1.00  0.00
ATOM   4012  N   ASP   500      47.653  32.557  10.326  1.00  0.00
ATOM   4013  CA  ASP   500      48.366  33.713   9.786  1.00  0.00
ATOM   4014  C   ASP   500      47.325  34.609   9.194  1.00  0.00
ATOM   4015  O   ASP   500      47.358  35.819   9.410  1.00  0.00
ATOM   4016  CB  ASP   500      49.398  33.332   8.721  1.00  0.00
ATOM   4017  CG  ASP   500      50.579  32.585   9.334  1.00  0.00
ATOM   4018  OD1 ASP   500      51.208  31.801   8.616  1.00  0.00
ATOM   4019  OD2 ASP   500      50.673  33.044  10.779  1.00  0.00
ATOM   4020  H   GLU   501      46.409  33.047   8.291  1.00  0.00
ATOM   4021  N   GLU   501      46.394  34.021   8.452  1.00  0.00
ATOM   4022  CA  GLU   501      45.333  34.821   7.869  1.00  0.00
ATOM   4023  C   GLU   501      44.379  35.321   8.952  1.00  0.00
ATOM   4024  O   GLU   501      44.004  36.492   8.949  1.00  0.00
ATOM   4025  CB  GLU   501      44.563  34.012   6.822  1.00  0.00
ATOM   4026  CG  GLU   501      45.421  33.736   5.586  1.00  0.00
ATOM   4027  CD  GLU   501      44.667  32.872   4.581  1.00  0.00
ATOM   4028  OE1 GLU   501      45.208  32.636   3.497  1.00  0.00
ATOM   4029  OE2 GLU   501      43.550  32.451   4.903  1.00  0.00
ATOM   4030  H   ILE   502      44.302  33.499   9.813  1.00  0.00
ATOM   4031  N   ILE   502      43.994  34.434   9.878  1.00  0.00
ATOM   4032  CA  ILE   502      43.130  34.825  10.988  1.00  0.00
ATOM   4033  C   ILE   502      43.824  35.884  11.847  1.00  0.00
ATOM   4034  O   ILE   502      43.177  36.818  12.317  1.00  0.00
ATOM   4035  CB  ILE   502      42.747  33.605  11.855  1.00  0.00
ATOM   4036  CG1 ILE   502      41.826  32.662  11.071  1.00  0.00
ATOM   4037  CG2 ILE   502      42.016  34.059  13.120  1.00  0.00
ATOM   4038  CD1 ILE   502      41.665  31.319  11.777  1.00  0.00
ATOM   4039  H   LYS   503      45.552  34.914  11.632  1.00  0.00
ATOM   4040  N   LYS   503      45.098  35.704  12.012  1.00  0.00
ATOM   4041  CA  LYS   503      45.879  36.684  12.764  1.00  0.00
ATOM   4042  C   LYS   503      45.787  38.030  12.053  1.00  0.00
ATOM   4043  O   LYS   503      45.672  39.065  12.706  1.00  0.00
ATOM   4044  CB  LYS   503      47.344  36.255  12.895  1.00  0.00
ATOM   4045  CG  LYS   503      48.161  37.279  13.684  1.00  0.00
ATOM   4046  CD  LYS   503      49.590  36.781  13.899  1.00  0.00
ATOM   4047  CE  LYS   503      50.436  37.850  14.588  1.00  0.00
ATOM   4048  NZ  LYS   503      51.831  37.364  14.755  1.00  0.00
ATOM   4049  H   LYS   504      45.958  37.123  10.270  1.00  0.00
ATOM   4050  N   LYS   504      45.832  37.988  10.728  1.00  0.00
ATOM   4051  CA  LYS   504      45.693  39.201   9.932  1.00  0.00
ATOM   4052  C   LYS   504      44.236  39.658   9.920  1.00  0.00
ATOM   4053  O   LYS   504      43.966  40.853   9.823  1.00  0.00
ATOM   4054  CB  LYS   504      46.187  38.972   8.500  1.00  0.00
ATOM   4055  CG  LYS   504      46.191  40.270   7.692  1.00  0.00
ATOM   4056  CD  LYS   504      46.632  40.009   6.252  1.00  0.00
ATOM   4057  CE  LYS   504      46.653  41.310   5.450  1.00  0.00
ATOM   4058  NZ  LYS   504      47.140  41.047   4.070  1.00  0.00
ATOM   4059  H   ALA   505      43.536  37.762  10.116  1.00  0.00
ATOM   4060  N   ALA   505      43.251  38.703  10.027  1.00  0.00
ATOM   4061  CA  ALA   505      41.842  39.015  10.018  1.00  0.00
ATOM   4062  C   ALA   505      41.425  39.715  11.308  1.00  0.00
ATOM   4063  O   ALA   505      40.703  40.709  11.265  1.00  0.00
ATOM   4064  CB  ALA   505      41.025  37.744   9.820  1.00  0.00
ATOM   4065  H   VAL   506      42.493  38.405  12.364  1.00  0.00
ATOM   4066  N   VAL   506      41.890  39.187  12.387  1.00  0.00
ATOM   4067  CA  VAL   506      41.519  39.764  13.676  1.00  0.00
ATOM   4068  C   VAL   506      42.219  41.016  13.874  1.00  0.00
ATOM   4069  O   VAL   506      41.621  41.992  14.321  1.00  0.00
ATOM   4070  CB  VAL   506      41.829  38.793  14.838  1.00  0.00
ATOM   4071  CG1 VAL   506      40.815  37.650  14.865  1.00  0.00
ATOM   4072  CG2 VAL   506      43.226  38.198  14.675  1.00  0.00
ATOM   4073  H   LYS   507      43.923  40.353  13.272  1.00  0.00
ATOM   4074  N   LYS   507      43.427  41.142  13.596  1.00  0.00
ATOM   4075  CA  LYS   507      44.125  42.418  13.731  1.00  0.00
ATOM   4076  C   LYS   507      43.470  43.457  12.820  1.00  0.00
ATOM   4077  O   LYS   507      43.409  44.633  13.170  1.00  0.00
ATOM   4078  CB  LYS   507      45.610  42.274  13.386  1.00  0.00
ATOM   4079  CG  LYS   507      46.402  43.523  13.777  1.00  0.00
ATOM   4080  CD  LYS   507      47.903  43.236  13.768  1.00  0.00
ATOM   4081  CE  LYS   507      48.652  44.255  14.625  1.00  0.00
ATOM   4082  NZ  LYS   507      48.574  45.601  13.997  1.00  0.00
ATOM   4083  H   GLU   508      43.099  42.059  11.415  1.00  0.00
ATOM   4084  N   GLU   508      42.981  43.007  11.664  1.00  0.00
ATOM   4085  CA  GLU   508      42.282  43.879  10.777  1.00  0.00
ATOM   4086  C   GLU   508      40.980  44.390  11.372  1.00  0.00
ATOM   4087  O   GLU   508      40.669  45.572  11.251  1.00  0.00
ATOM   4088  CB  GLU   508      42.008  43.157   9.454  1.00  0.00
ATOM   4089  CG  GLU   508      43.272  43.058   8.599  1.00  0.00
ATOM   4090  CD  GLU   508      42.989  42.329   7.289  1.00  0.00
ATOM   4091  OE1 GLU   508      43.133  42.952   6.234  1.00  0.00
ATOM   4092  OE2 GLU   508      42.629  41.148   7.353  1.00  0.00
ATOM   4093  H   ALA   509      40.577  42.542  12.001  1.00  0.00
ATOM   4094  N   ALA   509      40.278  43.482  11.994  1.00  0.00
ATOM   4095  CA  ALA   509      39.071  43.838  12.677  1.00  0.00
ATOM   4096  C   ALA   509      39.178  44.521  13.935  1.00  0.00
ATOM   4097  O   ALA   509      38.164  44.884  14.527  1.00  0.00
ATOM   4098  CB  ALA   509      38.282  42.546  12.844  1.00  0.00
ATOM   4099  H   ASN   510      41.230  44.476  13.819  1.00  0.00
ATOM   4100  N   ASN   510      40.496  44.745  14.422  1.00  0.00
ATOM   4101  CA  ASN   510      40.817  45.334  15.718  1.00  0.00
ATOM   4102  C   ASN   510      40.346  44.357  16.782  1.00  0.00
ATOM   4103  O   ASN   510      39.687  44.759  17.738  1.00  0.00
ATOM   4104  CB  ASN   510      40.156  46.700  15.925  1.00  0.00
ATOM   4105  CG  ASN   510      40.713  47.737  14.957  1.00  0.00
ATOM   4106  ND2 ASN   510      39.858  48.549  14.370  1.00  0.00
ATOM   4107  OD1 ASN   510      41.914  47.810  14.734  1.00  0.00
ATOM   4108  H   ALA   511      41.180  42.911  15.862  1.00  0.00
ATOM   4109  N   ALA   511      40.652  43.099  16.674  1.00  0.00
ATOM   4110  CA  ALA   511      40.326  42.027  17.557  1.00  0.00
ATOM   4111  C   ALA   511      41.607  41.484  18.192  1.00  0.00
ATOM   4112  O   ALA   511      41.549  40.823  19.227  1.00  0.00
ATOM   4113  CB  ALA   511      39.591  40.916  16.818  1.00  0.00
ATOM   4114  H   TYR   512      42.662  42.371  16.772  1.00  0.00
ATOM   4115  N   TYR   512      42.668  41.785  17.565  1.00  0.00
ATOM   4116  CA  TYR   512      43.942  41.241  18.045  1.00  0.00
ATOM   4117  C   TYR   512      44.360  41.557  19.477  1.00  0.00
ATOM   4118  O   TYR   512      45.104  40.790  20.086  1.00  0.00
ATOM   4119  CB  TYR   512      45.019  41.726  17.068  1.00  0.00
ATOM   4120  CG  TYR   512      46.386  41.161  17.395  1.00  0.00
ATOM   4121  CD1 TYR   512      46.709  39.847  17.051  1.00  0.00
ATOM   4122  CD2 TYR   512      47.337  41.949  18.044  1.00  0.00
ATOM   4123  CE1 TYR   512      47.969  39.327  17.353  1.00  0.00
ATOM   4124  CE2 TYR   512      48.598  41.432  18.346  1.00  0.00
ATOM   4125  CZ  TYR   512      48.910  40.122  18.000  1.00  0.00
ATOM   4126  OH  TYR   512      50.150  39.612  18.297  1.00  0.00
ATOM   4127  H   GLU   513      43.276  43.269  19.557  1.00  0.00
ATOM   4128  N   GLU   513      43.894  42.666  20.034  1.00  0.00
ATOM   4129  CA  GLU   513      44.305  42.997  21.387  1.00  0.00
ATOM   4130  C   GLU   513      43.683  42.236  22.540  1.00  0.00
ATOM   4131  O   GLU   513      44.399  41.696  23.381  1.00  0.00
ATOM   4132  CB  GLU   513      44.058  44.499  21.553  1.00  0.00
ATOM   4133  CG  GLU   513      44.488  44.987  22.937  1.00  0.00
ATOM   4134  CD  GLU   513      44.260  46.488  23.083  1.00  0.00
ATOM   4135  OE1 GLU   513      44.550  47.018  24.159  1.00  0.00
ATOM   4136  OE2 GLU   513      43.796  47.098  22.112  1.00  0.00
ATOM   4137  H   PHE   514      41.841  42.690  21.865  1.00  0.00
ATOM   4138  N   PHE   514      42.367  42.207  22.546  1.00  0.00
ATOM   4139  CA  PHE   514      41.664  41.436  23.586  1.00  0.00
ATOM   4140  C   PHE   514      41.887  39.962  23.430  1.00  0.00
ATOM   4141  O   PHE   514      42.040  39.253  24.422  1.00  0.00
ATOM   4142  CB  PHE   514      40.164  41.746  23.541  1.00  0.00
ATOM   4143  CG  PHE   514      39.410  41.065  24.661  1.00  0.00
ATOM   4144  CD1 PHE   514      39.471  41.568  25.958  1.00  0.00
ATOM   4145  CD2 PHE   514      38.647  39.929  24.401  1.00  0.00
ATOM   4146  CE1 PHE   514      38.774  40.938  26.989  1.00  0.00
ATOM   4147  CE2 PHE   514      37.951  39.299  25.432  1.00  0.00
ATOM   4148  CZ  PHE   514      38.015  39.805  26.725  1.00  0.00
ATOM   4149  H   ILE   515      41.800  40.075  21.409  1.00  0.00
ATOM   4150  N   ILE   515      41.915  39.480  22.188  1.00  0.00
ATOM   4151  CA  ILE   515      42.127  38.024  21.966  1.00  0.00
ATOM   4152  C   ILE   515      43.488  37.669  22.573  1.00  0.00
ATOM   4153  O   ILE   515      43.663  36.568  23.091  1.00  0.00
ATOM   4154  CB  ILE   515      42.094  37.636  20.471  1.00  0.00
ATOM   4155  CG1 ILE   515      40.691  37.856  19.893  1.00  0.00
ATOM   4156  CG2 ILE   515      42.467  36.163  20.296  1.00  0.00
ATOM   4157  CD1 ILE   515      40.680  37.710  18.375  1.00  0.00
ATOM   4158  H   MET   516      44.138  39.448  22.051  1.00  0.00
ATOM   4159  N   MET   516      44.377  38.599  22.494  1.00  0.00
ATOM   4160  CA  MET   516      45.729  38.431  23.044  1.00  0.00
ATOM   4161  C   MET   516      45.803  38.462  24.557  1.00  0.00
ATOM   4162  O   MET   516      46.387  37.567  25.164  1.00  0.00
ATOM   4163  CB  MET   516      46.629  39.521  22.455  1.00  0.00
ATOM   4164  CG  MET   516      48.010  39.520  23.108  1.00  0.00
ATOM   4165  SD  MET   516      48.855  37.941  22.868  1.00  0.00
ATOM   4166  CE  MET   516      49.326  38.140  21.140  1.00  0.00
ATOM   4167  H   LYS   517      44.743  40.176  24.677  1.00  0.00
ATOM   4168  N   LYS   517      45.200  39.499  25.231  1.00  0.00
ATOM   4169  CA  LYS   517      45.196  39.644  26.668  1.00  0.00
ATOM   4170  C   LYS   517      44.367  38.451  27.235  1.00  0.00
ATOM   4171  O   LYS   517      44.836  37.741  28.122  1.00  0.00
ATOM   4172  CB  LYS   517      44.586  40.974  27.124  1.00  0.00
ATOM   4173  CG  LYS   517      45.502  42.154  26.796  1.00  0.00
ATOM   4174  CD  LYS   517      44.861  43.472  27.230  1.00  0.00
ATOM   4175  CE  LYS   517      45.767  44.653  26.881  1.00  0.00
ATOM   4176  NZ  LYS   517      45.121  45.927  27.295  1.00  0.00
ATOM   4177  H   LEU   518      42.930  38.898  25.916  1.00  0.00
ATOM   4178  N   LEU   518      43.177  38.309  26.668  1.00  0.00
ATOM   4179  CA  LEU   518      42.224  37.297  27.127  1.00  0.00
ATOM   4180  C   LEU   518      43.101  35.997  27.242  1.00  0.00
ATOM   4181  O   LEU   518      43.998  35.785  26.429  1.00  0.00
ATOM   4182  CB  LEU   518      41.054  37.058  26.169  1.00  0.00
ATOM   4183  CG  LEU   518      39.828  36.458  26.867  1.00  0.00
ATOM   4184  CD1 LEU   518      39.370  37.368  28.004  1.00  0.00
ATOM   4185  CD2 LEU   518      38.678  36.300  25.872  1.00  0.00
ATOM   4186  N   PRO   519      42.795  35.178  28.248  1.00  0.00
ATOM   4187  CA  PRO   519      43.532  33.933  28.457  1.00  0.00
ATOM   4188  C   PRO   519      43.550  33.058  27.221  1.00  0.00
ATOM   4189  O   PRO   519      42.837  33.336  26.259  1.00  0.00
ATOM   4190  CB  PRO   519      42.775  33.257  29.602  1.00  0.00
ATOM   4191  CG  PRO   519      42.113  34.383  30.366  1.00  0.00
ATOM   4192  CD  PRO   519      41.685  35.409  29.332  1.00  0.00
ATOM   4193  H   GLN   520      44.962  31.900  28.143  1.00  0.00
ATOM   4194  N   GLN   520      44.410  31.989  27.330  1.00  0.00
ATOM   4195  CA  GLN   520      44.523  30.987  26.281  1.00  0.00
ATOM   4196  C   GLN   520      44.803  31.382  24.837  1.00  0.00
ATOM   4197  O   GLN   520      45.186  30.538  24.030  1.00  0.00
ATOM   4198  CB  GLN   520      43.218  30.190  26.364  1.00  0.00
ATOM   4199  CG  GLN   520      43.140  29.373  27.654  1.00  0.00
ATOM   4200  CD  GLN   520      41.801  28.651  27.766  1.00  0.00
ATOM   4201  NE2 GLN   520      41.817  27.364  28.041  1.00  0.00
ATOM   4202  OE1 GLN   520      40.748  29.251  27.605  1.00  0.00
ATOM   4203  H   LYS   521      44.434  33.280  25.226  1.00  0.00
ATOM   4204  N   LYS   521      44.627  32.654  24.488  1.00  0.00
ATOM   4205  CA  LYS   521      44.704  33.168  23.110  1.00  0.00
ATOM   4206  C   LYS   521      43.644  32.771  22.209  1.00  0.00
ATOM   4207  O   LYS   521      42.477  32.761  22.596  1.00  0.00
ATOM   4208  CB  LYS   521      46.064  32.746  22.545  1.00  0.00
ATOM   4209  CG  LYS   521      47.214  33.470  23.246  1.00  0.00
ATOM   4210  CD  LYS   521      48.561  33.026  22.675  1.00  0.00
ATOM   4211  CE  LYS   521      48.812  31.548  22.972  1.00  0.00
ATOM   4212  NZ  LYS   521      50.119  31.131  22.400  1.00  0.00
ATOM   4213  H   PHE   522      44.905  32.341  20.703  1.00  0.00
ATOM   4214  N   PHE   522      43.952  32.408  20.950  1.00  0.00
ATOM   4215  CA  PHE   522      42.933  32.108  19.950  1.00  0.00
ATOM   4216  C   PHE   522      42.268  30.783  20.222  1.00  0.00
ATOM   4217  O   PHE   522      41.150  30.549  19.767  1.00  0.00
ATOM   4218  CB  PHE   522      43.554  32.103  18.549  1.00  0.00
ATOM   4219  CG  PHE   522      43.852  33.501  18.055  1.00  0.00
ATOM   4220  CD1 PHE   522      44.980  34.182  18.507  1.00  0.00
ATOM   4221  CD2 PHE   522      42.999  34.118  17.143  1.00  0.00
ATOM   4222  CE1 PHE   522      45.253  35.470  18.050  1.00  0.00
ATOM   4223  CE2 PHE   522      43.272  35.406  16.686  1.00  0.00
ATOM   4224  CZ  PHE   522      44.399  36.081  17.140  1.00  0.00
ATOM   4225  H   ASP   523      43.860  30.223  21.295  1.00  0.00
ATOM   4226  N   ASP   523      42.970  29.950  20.966  1.00  0.00
ATOM   4227  CA  ASP   523      42.478  28.687  21.302  1.00  0.00
ATOM   4228  C   ASP   523      41.534  28.795  22.463  1.00  0.00
ATOM   4229  O   ASP   523      40.967  27.793  22.892  1.00  0.00
ATOM   4230  CB  ASP   523      43.621  27.727  21.642  1.00  0.00
ATOM   4231  CG  ASP   523      44.454  27.394  20.407  1.00  0.00
ATOM   4232  OD1 ASP   523      45.635  27.075  20.571  1.00  0.00
ATOM   4233  OD2 ASP   523      43.531  27.559  19.212  1.00  0.00
ATOM   4234  H   THR   524      41.875  30.787  22.538  1.00  0.00
ATOM   4235  N   THR   524      41.388  30.025  22.934  1.00  0.00
ATOM   4236  CA  THR   524      40.497  30.258  24.047  1.00  0.00
ATOM   4237  C   THR   524      39.150  29.934  23.585  1.00  0.00
ATOM   4238  O   THR   524      38.832  30.144  22.416  1.00  0.00
ATOM   4239  CB  THR   524      40.535  31.712  24.555  1.00  0.00
ATOM   4240  OG1 THR   524      39.827  31.795  25.784  1.00  0.00
ATOM   4241  CG2 THR   524      39.890  32.667  23.553  1.00  0.00
ATOM   4242  H   LEU   525      38.585  29.372  25.333  1.00  0.00
ATOM   4243  N   LEU   525      38.314  29.446  24.387  1.00  0.00
ATOM   4244  CA  LEU   525      36.987  28.996  23.988  1.00  0.00
ATOM   4245  C   LEU   525      35.872  30.031  24.093  1.00  0.00
ATOM   4246  O   LEU   525      36.145  31.227  24.149  1.00  0.00
ATOM   4247  CB  LEU   525      36.643  27.767  24.835  1.00  0.00
ATOM   4248  CG  LEU   525      37.582  26.584  24.574  1.00  0.00
ATOM   4249  CD1 LEU   525      37.189  25.396  25.450  1.00  0.00
ATOM   4250  CD2 LEU   525      37.504  26.160  23.108  1.00  0.00
ATOM   4251  H   VAL   526      34.466  28.592  24.025  1.00  0.00
ATOM   4252  N   VAL   526      34.608  29.563  24.126  1.00  0.00
ATOM   4253  CA  VAL   526      33.492  30.409  24.300  1.00  0.00
ATOM   4254  C   VAL   526      32.816  29.402  25.262  1.00  0.00
ATOM   4255  O   VAL   526      32.607  28.246  24.898  1.00  0.00
ATOM   4256  CB  VAL   526      32.558  30.712  23.108  1.00  0.00
ATOM   4257  CG1 VAL   526      31.510  31.753  23.499  1.00  0.00
ATOM   4258  CG2 VAL   526      33.362  31.255  21.927  1.00  0.00
ATOM   4259  H   GLY   527      32.589  30.818  26.622  1.00  0.00
ATOM   4260  N   GLY   527      32.493  29.854  26.433  1.00  0.00
ATOM   4261  CA  GLY   527      31.988  28.970  27.476  1.00  0.00
ATOM   4262  C   GLY   527      30.497  28.722  27.141  1.00  0.00
ATOM   4263  O   GLY   527      29.628  29.439  27.632  1.00  0.00
ATOM   4264  H   GLU   528      31.002  27.189  25.974  1.00  0.00
ATOM   4265  N   GLU   528      30.240  27.711  26.320  1.00  0.00
ATOM   4266  CA  GLU   528      28.880  27.346  25.918  1.00  0.00
ATOM   4267  C   GLU   528      28.032  28.489  25.396  1.00  0.00
ATOM   4268  O   GLU   528      27.516  29.282  26.180  1.00  0.00
ATOM   4269  CB  GLU   528      28.191  26.684  27.115  1.00  0.00
ATOM   4270  CG  GLU   528      26.789  26.192  26.753  1.00  0.00
ATOM   4271  CD  GLU   528      26.852  25.096  25.695  1.00  0.00
ATOM   4272  OE1 GLU   528      26.336  24.006  25.956  1.00  0.00
ATOM   4273  OE2 GLU   528      27.417  25.356  24.627  1.00  0.00
ATOM   4274  H   ARG   529      28.382  27.758  23.520  1.00  0.00
ATOM   4275  N   ARG   529      27.933  28.492  24.003  1.00  0.00
ATOM   4276  CA  ARG   529      27.203  29.512  23.241  1.00  0.00
ATOM   4277  C   ARG   529      28.054  30.796  23.277  1.00  0.00
ATOM   4278  O   ARG   529      29.091  30.830  23.936  1.00  0.00
ATOM   4279  CB  ARG   529      25.812  29.788  23.817  1.00  0.00
ATOM   4280  CG  ARG   529      24.888  28.580  23.661  1.00  0.00
ATOM   4281  CD  ARG   529      24.567  28.331  22.188  1.00  0.00
ATOM   4282  NE  ARG   529      23.654  27.176  22.064  1.00  0.00
ATOM   4283  CZ  ARG   529      24.089  25.928  22.065  1.00  0.00
ATOM   4284  NH1 ARG   529      23.241  24.926  21.952  1.00  0.00
ATOM   4285  NH2 ARG   529      25.377  25.685  22.180  1.00  0.00
ATOM   4286  H   GLY   530      26.766  31.780  22.091  1.00  0.00
ATOM   4287  N   GLY   530      27.620  31.846  22.581  1.00  0.00
ATOM   4288  CA  GLY   530      28.373  33.089  22.531  1.00  0.00
ATOM   4289  C   GLY   530      28.830  33.670  23.909  1.00  0.00
ATOM   4290  O   GLY   530      29.622  34.608  23.950  1.00  0.00
ATOM   4291  H   ALA   531      27.877  32.242  24.815  1.00  0.00
ATOM   4292  N   ALA   531      28.331  33.103  24.977  1.00  0.00
ATOM   4293  CA  ALA   531      28.397  33.616  26.304  1.00  0.00
ATOM   4294  C   ALA   531      29.649  33.433  27.112  1.00  0.00
ATOM   4295  O   ALA   531      29.859  32.369  27.691  1.00  0.00
ATOM   4296  CB  ALA   531      27.206  33.005  27.030  1.00  0.00
ATOM   4297  H   GLN   532      30.117  35.322  26.619  1.00  0.00
ATOM   4298  N   GLN   532      30.422  34.519  27.105  1.00  0.00
ATOM   4299  CA  GLN   532      31.707  34.551  27.801  1.00  0.00
ATOM   4300  C   GLN   532      32.253  35.976  27.763  1.00  0.00
ATOM   4301  O   GLN   532      32.833  36.439  28.742  1.00  0.00
ATOM   4302  CB  GLN   532      32.713  33.586  27.169  1.00  0.00
ATOM   4303  CG  GLN   532      34.015  33.528  27.968  1.00  0.00
ATOM   4304  CD  GLN   532      35.003  32.554  27.336  1.00  0.00
ATOM   4305  NE2 GLN   532      36.232  32.976  27.124  1.00  0.00
ATOM   4306  OE1 GLN   532      34.663  31.418  27.036  1.00  0.00
ATOM   4307  H   LEU   533      31.486  36.263  25.935  1.00  0.00
ATOM   4308  N   LEU   533      32.058  36.666  26.631  1.00  0.00
ATOM   4309  CA  LEU   533      32.655  37.988  26.392  1.00  0.00
ATOM   4310  C   LEU   533      31.623  39.026  25.959  1.00  0.00
ATOM   4311  O   LEU   533      30.484  38.675  25.659  1.00  0.00
ATOM   4312  CB  LEU   533      33.753  37.867  25.332  1.00  0.00
ATOM   4313  CG  LEU   533      34.869  36.898  25.740  1.00  0.00
ATOM   4314  CD1 LEU   533      35.800  36.640  24.558  1.00  0.00
ATOM   4315  CD2 LEU   533      35.686  37.487  26.889  1.00  0.00
ATOM   4316  H   SER   534      33.016  40.424  26.155  1.00  0.00
ATOM   4317  N   SER   534      32.065  40.279  25.936  1.00  0.00
ATOM   4318  CA  SER   534      31.228  41.424  25.606  1.00  0.00
ATOM   4319  C   SER   534      30.672  41.299  24.215  1.00  0.00
ATOM   4320  O   SER   534      31.344  40.777  23.327  1.00  0.00
ATOM   4321  CB  SER   534      32.026  42.724  25.732  1.00  0.00
ATOM   4322  OG  SER   534      31.231  43.825  25.315  1.00  0.00
ATOM   4323  H   GLY   535      28.925  42.130  24.802  1.00  0.00
ATOM   4324  N   GLY   535      29.447  41.786  24.038  1.00  0.00
ATOM   4325  CA  GLY   535      28.863  41.820  22.703  1.00  0.00
ATOM   4326  C   GLY   535      29.746  42.635  21.790  1.00  0.00
ATOM   4327  O   GLY   535      29.795  42.378  20.589  1.00  0.00
ATOM   4328  H   GLY   536      30.346  43.762  23.356  1.00  0.00
ATOM   4329  N   GLY   536      30.430  43.599  22.386  1.00  0.00
ATOM   4330  CA  GLY   536      31.329  44.433  21.599  1.00  0.00
ATOM   4331  C   GLY   536      32.341  43.574  20.882  1.00  0.00
ATOM   4332  O   GLY   536      32.474  43.665  19.664  1.00  0.00
ATOM   4333  H   GLN   537      32.907  42.696  22.593  1.00  0.00
ATOM   4334  N   GLN   537      33.047  42.738  21.617  1.00  0.00
ATOM   4335  CA  GLN   537      34.041  41.865  21.000  1.00  0.00
ATOM   4336  C   GLN   537      33.363  40.761  20.191  1.00  0.00
ATOM   4337  O   GLN   537      33.902  40.320  19.178  1.00  0.00
ATOM   4338  CB  GLN   537      34.952  41.251  22.066  1.00  0.00
ATOM   4339  CG  GLN   537      36.076  40.427  21.438  1.00  0.00
ATOM   4340  CD  GLN   537      36.990  41.304  20.588  1.00  0.00
ATOM   4341  NE2 GLN   537      37.300  40.881  19.381  1.00  0.00
ATOM   4342  OE1 GLN   537      37.419  42.366  21.016  1.00  0.00
ATOM   4343  H   LYS   538      31.838  40.734  21.477  1.00  0.00
ATOM   4344  N   LYS   538      32.220  40.357  20.648  1.00  0.00
ATOM   4345  CA  LYS   538      31.478  39.328  19.923  1.00  0.00
ATOM   4346  C   LYS   538      31.238  39.797  18.528  1.00  0.00
ATOM   4347  O   LYS   538      31.497  39.062  17.577  1.00  0.00
ATOM   4348  CB  LYS   538      30.146  39.010  20.609  1.00  0.00
ATOM   4349  CG  LYS   538      30.360  38.414  22.001  1.00  0.00
ATOM   4350  CD  LYS   538      29.022  38.207  22.712  1.00  0.00
ATOM   4351  CE  LYS   538      28.185  37.152  21.991  1.00  0.00
ATOM   4352  NZ  LYS   538      27.748  36.106  22.953  1.00  0.00
ATOM   4353  H   GLN   539      30.559  41.558  19.303  1.00  0.00
ATOM   4354  N   GLN   539      30.741  41.049  18.478  1.00  0.00
ATOM   4355  CA  GLN   539      30.471  41.668  17.182  1.00  0.00
ATOM   4356  C   GLN   539      31.790  41.742  16.417  1.00  0.00
ATOM   4357  O   GLN   539      31.834  41.419  15.232  1.00  0.00
ATOM   4358  CB  GLN   539      29.869  43.068  17.328  1.00  0.00
ATOM   4359  CG  GLN   539      29.844  43.811  15.992  1.00  0.00
ATOM   4360  CD  GLN   539      28.661  43.365  15.139  1.00  0.00
ATOM   4361  NE2 GLN   539      28.047  44.277  14.415  1.00  0.00
ATOM   4362  OE1 GLN   539      28.296  42.198  15.130  1.00  0.00
ATOM   4363  H   ARG   540      32.759  42.376  18.063  1.00  0.00
ATOM   4364  N   ARG   540      32.839  42.157  17.104  1.00  0.00
ATOM   4365  CA  ARG   540      34.129  42.291  16.451  1.00  0.00
ATOM   4366  C   ARG   540      34.669  40.980  15.890  1.00  0.00
ATOM   4367  O   ARG   540      35.200  40.956  14.782  1.00  0.00
ATOM   4368  CB  ARG   540      35.129  42.888  17.444  1.00  0.00
ATOM   4369  CG  ARG   540      34.775  44.332  17.801  1.00  0.00
ATOM   4370  CD  ARG   540      36.040  45.158  18.030  1.00  0.00
ATOM   4371  NE  ARG   540      35.681  46.477  18.592  1.00  0.00
ATOM   4372  CZ  ARG   540      35.238  46.621  19.828  1.00  0.00
ATOM   4373  NH1 ARG   540      34.929  47.815  20.291  1.00  0.00
ATOM   4374  NH2 ARG   540      35.105  45.564  20.602  1.00  0.00
ATOM   4375  H   ILE   541      34.121  39.984  17.551  1.00  0.00
ATOM   4376  N   ILE   541      34.523  39.905  16.654  1.00  0.00
ATOM   4377  CA  ILE   541      34.952  38.593  16.177  1.00  0.00
ATOM   4378  C   ILE   541      34.233  38.330  14.904  1.00  0.00
ATOM   4379  O   ILE   541      34.848  37.920  13.922  1.00  0.00
ATOM   4380  CB  ILE   541      34.664  37.466  17.194  1.00  0.00
ATOM   4381  CG1 ILE   541      35.554  37.624  18.433  1.00  0.00
ATOM   4382  CG2 ILE   541      34.943  36.099  16.566  1.00  0.00
ATOM   4383  CD1 ILE   541      35.098  36.717  19.571  1.00  0.00
ATOM   4384  H   ALA   542      32.583  38.895  15.767  1.00  0.00
ATOM   4385  N   ALA   542      32.996  38.563  14.933  1.00  0.00
ATOM   4386  CA  ALA   542      32.169  38.361  13.771  1.00  0.00
ATOM   4387  C   ALA   542      32.630  39.114  12.527  1.00  0.00
ATOM   4388  O   ALA   542      32.615  38.560  11.430  1.00  0.00
ATOM   4389  CB  ALA   542      30.740  38.754  14.127  1.00  0.00
ATOM   4390  H   ILE   543      32.985  40.751  13.621  1.00  0.00
ATOM   4391  N   ILE   543      33.028  40.334  12.727  1.00  0.00
ATOM   4392  CA  ILE   543      33.557  41.104  11.604  1.00  0.00
ATOM   4393  C   ILE   543      34.833  40.389  11.032  1.00  0.00
ATOM   4394  O   ILE   543      35.036  40.367   9.820  1.00  0.00
ATOM   4395  CB  ILE   543      33.900  42.552  12.022  1.00  0.00
ATOM   4396  CG1 ILE   543      32.620  43.333  12.341  1.00  0.00
ATOM   4397  CG2 ILE   543      34.640  43.270  10.891  1.00  0.00
ATOM   4398  CD1 ILE   543      32.929  44.661  13.026  1.00  0.00
ATOM   4399  H   ALA   544      35.372  39.954  12.885  1.00  0.00
ATOM   4400  N   ALA   544      35.573  39.869  11.922  1.00  0.00
ATOM   4401  CA  ALA   544      36.755  39.117  11.502  1.00  0.00
ATOM   4402  C   ALA   544      36.341  37.894  10.687  1.00  0.00
ATOM   4403  O   ALA   544      36.984  37.570   9.691  1.00  0.00
ATOM   4404  CB  ALA   544      37.577  38.692  12.712  1.00  0.00
ATOM   4405  H   ARG   545      34.797  37.545  11.924  1.00  0.00
ATOM   4406  N   ARG   545      35.267  37.230  11.115  1.00  0.00
ATOM   4407  CA  ARG   545      34.768  36.051  10.413  1.00  0.00
ATOM   4408  C   ARG   545      34.310  36.400   9.017  1.00  0.00
ATOM   4409  O   ARG   545      34.703  35.741   8.057  1.00  0.00
ATOM   4410  CB  ARG   545      33.618  35.415  11.198  1.00  0.00
ATOM   4411  CG  ARG   545      33.088  34.160  10.505  1.00  0.00
ATOM   4412  CD  ARG   545      31.978  33.512  11.332  1.00  0.00
ATOM   4413  NE  ARG   545      31.470  32.312  10.635  1.00  0.00
ATOM   4414  CZ  ARG   545      30.490  31.574  11.124  1.00  0.00
ATOM   4415  NH1 ARG   545      30.066  30.511  10.470  1.00  0.00
ATOM   4416  NH2 ARG   545      29.934  31.902  12.270  1.00  0.00
ATOM   4417  H   ALA   546      33.201  37.922   9.767  1.00  0.00
ATOM   4418  N   ALA   546      33.488  37.444   8.952  1.00  0.00
ATOM   4419  CA  ALA   546      33.007  37.891   7.664  1.00  0.00
ATOM   4420  C   ALA   546      34.222  38.455   6.904  1.00  0.00
ATOM   4421  O   ALA   546      34.271  38.381   5.678  1.00  0.00
ATOM   4422  CB  ALA   546      31.923  38.955   7.788  1.00  0.00
ATOM   4423  H   LEU   547      35.081  39.003   8.633  1.00  0.00
ATOM   4424  N   LEU   547      35.177  38.997   7.650  1.00  0.00
ATOM   4425  CA  LEU   547      36.374  39.586   7.044  1.00  0.00
ATOM   4426  C   LEU   547      37.213  38.619   6.190  1.00  0.00
ATOM   4427  O   LEU   547      37.733  39.011   5.148  1.00  0.00
ATOM   4428  CB  LEU   547      37.234  40.174   8.167  1.00  0.00
ATOM   4429  CG  LEU   547      38.467  40.920   7.642  1.00  0.00
ATOM   4430  CD1 LEU   547      38.039  42.077   6.743  1.00  0.00
ATOM   4431  CD2 LEU   547      39.281  41.479   8.808  1.00  0.00
ATOM   4432  H   VAL   548      36.860  37.209   7.494  1.00  0.00
ATOM   4433  N   VAL   548      37.324  37.374   6.639  1.00  0.00
ATOM   4434  CA  VAL   548      38.028  36.301   6.009  1.00  0.00
ATOM   4435  C   VAL   548      37.222  35.904   4.741  1.00  0.00
ATOM   4436  O   VAL   548      37.810  35.532   3.728  1.00  0.00
ATOM   4437  CB  VAL   548      38.201  35.075   6.934  1.00  0.00
ATOM   4438  CG1 VAL   548      38.967  35.462   8.198  1.00  0.00
ATOM   4439  CG2 VAL   548      36.837  34.522   7.344  1.00  0.00
ATOM   4440  H   ARG   549      35.554  36.352   5.760  1.00  0.00
ATOM   4441  N   ARG   549      35.896  36.023   4.895  1.00  0.00
ATOM   4442  CA  ARG   549      34.920  35.678   3.801  1.00  0.00
ATOM   4443  C   ARG   549      35.301  36.570   2.616  1.00  0.00
ATOM   4444  O   ARG   549      35.192  36.148   1.467  1.00  0.00
ATOM   4445  CB  ARG   549      33.461  35.925   4.194  1.00  0.00
ATOM   4446  CG  ARG   549      32.962  34.878   5.191  1.00  0.00
ATOM   4447  CD  ARG   549      31.582  35.256   5.727  1.00  0.00
ATOM   4448  NE  ARG   549      30.596  35.240   4.626  1.00  0.00
ATOM   4449  CZ  ARG   549      29.327  35.559   4.810  1.00  0.00
ATOM   4450  NH1 ARG   549      28.480  35.532   3.800  1.00  0.00
ATOM   4451  NH2 ARG   549      28.907  35.905   6.008  1.00  0.00
ATOM   4452  H   ASN   550      35.756  37.968   3.945  1.00  0.00
ATOM   4453  N   ASN   550      35.741  37.774   2.977  1.00  0.00
ATOM   4454  CA  ASN   550      36.174  38.747   2.081  1.00  0.00
ATOM   4455  C   ASN   550      35.384  38.985   0.767  1.00  0.00
ATOM   4456  O   ASN   550      35.873  38.661  -0.313  1.00  0.00
ATOM   4457  CB  ASN   550      37.633  38.405   1.766  1.00  0.00
ATOM   4458  CG  ASN   550      38.304  39.523   0.975  1.00  0.00
ATOM   4459  ND2 ASN   550      39.353  39.210   0.242  1.00  0.00
ATOM   4460  OD1 ASN   550      37.882  40.670   1.023  1.00  0.00
ATOM   4461  N   PRO   551      34.176  39.556   0.881  1.00  0.00
ATOM   4462  CA  PRO   551      33.190  39.894  -0.173  1.00  0.00
ATOM   4463  C   PRO   551      33.424  41.136  -1.030  1.00  0.00
ATOM   4464  O   PRO   551      34.473  41.768  -0.925  1.00  0.00
ATOM   4465  CB  PRO   551      31.925  40.038   0.675  1.00  0.00
ATOM   4466  CG  PRO   551      32.401  40.518   2.029  1.00  0.00
ATOM   4467  CD  PRO   551      33.762  39.882   2.255  1.00  0.00
ATOM   4468  H   LYS   552      31.598  40.864  -1.979  1.00  0.00
ATOM   4469  N   LYS   552      32.387  41.449  -1.874  1.00  0.00
ATOM   4470  CA  LYS   552      32.455  42.619  -2.592  1.00  0.00
ATOM   4471  C   LYS   552      31.243  43.440  -2.257  1.00  0.00
ATOM   4472  O   LYS   552      31.231  44.646  -2.493  1.00  0.00
ATOM   4473  CB  LYS   552      32.517  42.360  -4.101  1.00  0.00
ATOM   4474  CG  LYS   552      33.813  41.652  -4.497  1.00  0.00
ATOM   4475  CD  LYS   552      35.006  42.600  -4.379  1.00  0.00
ATOM   4476  CE  LYS   552      36.293  41.906  -4.823  1.00  0.00
ATOM   4477  NZ  LYS   552      37.418  42.878  -4.828  1.00  0.00
ATOM   4478  H   ILE   553      30.150  41.879  -1.636  1.00  0.00
ATOM   4479  N   ILE   553      30.165  42.864  -1.692  1.00  0.00
ATOM   4480  CA  ILE   553      29.018  43.639  -1.154  1.00  0.00
ATOM   4481  C   ILE   553      29.055  43.412   0.354  1.00  0.00
ATOM   4482  O   ILE   553      29.180  42.275   0.804  1.00  0.00
ATOM   4483  CB  ILE   553      27.650  43.203  -1.725  1.00  0.00
ATOM   4484  CG1 ILE   553      27.616  43.404  -3.244  1.00  0.00
ATOM   4485  CG2 ILE   553      26.525  44.031  -1.099  1.00  0.00
ATOM   4486  CD1 ILE   553      26.378  42.768  -3.867  1.00  0.00
ATOM   4487  H   LEU   554      28.980  45.315   0.805  1.00  0.00
ATOM   4488  N   LEU   554      28.948  44.422   1.225  1.00  0.00
ATOM   4489  CA  LEU   554      28.791  44.319   2.673  1.00  0.00
ATOM   4490  C   LEU   554      27.478  44.917   3.161  1.00  0.00
ATOM   4491  O   LEU   554      27.096  46.002   2.730  1.00  0.00
ATOM   4492  CB  LEU   554      29.970  45.010   3.362  1.00  0.00
ATOM   4493  CG  LEU   554      29.854  45.000   4.891  1.00  0.00
ATOM   4494  CD1 LEU   554      29.889  43.565   5.413  1.00  0.00
ATOM   4495  CD2 LEU   554      31.012  45.777   5.514  1.00  0.00
ATOM   4496  H   LEU   555      27.195  43.329   4.329  1.00  0.00
ATOM   4497  N   LEU   555      26.836  44.203   4.043  1.00  0.00
ATOM   4498  CA  LEU   555      25.587  44.682   4.620  1.00  0.00
ATOM   4499  C   LEU   555      25.738  44.722   6.135  1.00  0.00
ATOM   4500  O   LEU   555      26.007  43.696   6.755  1.00  0.00
ATOM   4501  CB  LEU   555      24.408  43.785   4.234  1.00  0.00
ATOM   4502  CG  LEU   555      24.213  43.679   2.717  1.00  0.00
ATOM   4503  CD1 LEU   555      23.093  42.692   2.398  1.00  0.00
ATOM   4504  CD2 LEU   555      23.846  45.043   2.136  1.00  0.00
ATOM   4505  H   LEU   556      25.382  46.669   6.075  1.00  0.00
ATOM   4506  N   LEU   556      25.553  45.891   6.658  1.00  0.00
ATOM   4507  CA  LEU   556      25.591  46.080   8.103  1.00  0.00
ATOM   4508  C   LEU   556      24.168  46.410   8.690  1.00  0.00
ATOM   4509  O   LEU   556      23.676  47.524   8.523  1.00  0.00
ATOM   4510  CB  LEU   556      26.576  47.199   8.452  1.00  0.00
ATOM   4511  CG  LEU   556      28.005  46.902   7.983  1.00  0.00
ATOM   4512  CD1 LEU   556      28.901  48.114   8.223  1.00  0.00
ATOM   4513  CD2 LEU   556      28.576  45.710   8.751  1.00  0.00
ATOM   4514  H   ASP   557      23.887  44.593   9.622  1.00  0.00
ATOM   4515  N   ASP   557      23.508  45.470   9.376  1.00  0.00
ATOM   4516  CA  ASP   557      22.141  45.794   9.775  1.00  0.00
ATOM   4517  C   ASP   557      22.243  46.210  11.215  1.00  0.00
ATOM   4518  O   ASP   557      22.163  45.369  12.107  1.00  0.00
ATOM   4519  CB  ASP   557      21.170  44.619   9.635  1.00  0.00
ATOM   4520  CG  ASP   557      19.740  45.036   9.968  1.00  0.00
ATOM   4521  OD1 ASP   557      18.831  44.233   9.739  1.00  0.00
ATOM   4522  OD2 ASP   557      19.826  46.442  10.536  1.00  0.00
ATOM   4523  H   GLU   558      22.502  48.116  10.595  1.00  0.00
ATOM   4524  N   GLU   558      22.413  47.536  11.388  1.00  0.00
ATOM   4525  CA  GLU   558      22.467  48.132  12.714  1.00  0.00
ATOM   4526  C   GLU   558      23.657  47.589  13.483  1.00  0.00
ATOM   4527  O   GLU   558      23.902  48.003  14.613  1.00  0.00
ATOM   4528  CB  GLU   558      21.173  47.860  13.487  1.00  0.00
ATOM   4529  CG  GLU   558      19.983  48.585  12.858  1.00  0.00
ATOM   4530  CD  GLU   558      18.701  48.306  13.636  1.00  0.00
ATOM   4531  OE1 GLU   558      18.796  47.757  14.737  1.00  0.00
ATOM   4532  OE2 GLU   558      17.629  48.647  13.123  1.00  0.00
ATOM   4533  H   ALA   559      24.104  46.396  11.955  1.00  0.00
ATOM   4534  N   ALA   559      24.389  46.670  12.860  1.00  0.00
ATOM   4535  CA  ALA   559      25.575  46.065  13.445  1.00  0.00
ATOM   4536  C   ALA   559      26.136  46.566  14.774  1.00  0.00
ATOM   4537  O   ALA   559      26.110  45.842  15.766  1.00  0.00
ATOM   4538  CB  ALA   559      26.635  46.162  12.354  1.00  0.00
ATOM   4539  H   THR   560      26.616  48.361  13.984  1.00  0.00
ATOM   4540  N   THR   560      26.629  47.791  14.790  1.00  0.00
ATOM   4541  CA  THR   560      27.202  48.318  16.030  1.00  0.00
ATOM   4542  C   THR   560      26.153  48.811  17.028  1.00  0.00
ATOM   4543  O   THR   560      26.502  49.397  18.050  1.00  0.00
ATOM   4544  CB  THR   560      28.179  49.461  15.698  1.00  0.00
ATOM   4545  OG1 THR   560      27.471  50.503  15.041  1.00  0.00
ATOM   4546  CG2 THR   560      29.305  48.982  14.784  1.00  0.00
ATOM   4547  H   SER   561      24.551  48.091  15.950  1.00  0.00
ATOM   4548  N   SER   561      24.788  48.583  16.772  1.00  0.00
ATOM   4549  CA  SER   561      23.731  49.035  17.659  1.00  0.00
ATOM   4550  C   SER   561      23.629  48.102  18.848  1.00  0.00
ATOM   4551  O   SER   561      24.381  47.134  18.938  1.00  0.00
ATOM   4552  CB  SER   561      22.388  49.095  16.929  1.00  0.00
ATOM   4553  OG  SER   561      21.997  47.792  16.521  1.00  0.00
ATOM   4554  H   ALA   562      22.121  49.182  19.623  1.00  0.00
ATOM   4555  N   ALA   562      22.696  48.391  19.751  1.00  0.00
ATOM   4556  CA  ALA   562      22.510  47.574  20.899  1.00  0.00
ATOM   4557  C   ALA   562      23.879  47.197  21.534  1.00  0.00
ATOM   4558  O   ALA   562      24.117  46.031  21.840  1.00  0.00
ATOM   4559  CB  ALA   562      21.734  46.314  20.532  1.00  0.00
ATOM   4560  H   LEU   563      24.464  49.118  21.534  1.00  0.00
ATOM   4561  N   LEU   563      24.743  48.191  21.724  1.00  0.00
ATOM   4562  CA  LEU   563      26.103  47.938  22.213  1.00  0.00
ATOM   4563  C   LEU   563      26.526  49.225  23.005  1.00  0.00
ATOM   4564  O   LEU   563      26.015  50.310  22.735  1.00  0.00
ATOM   4565  CB  LEU   563      27.099  47.666  21.083  1.00  0.00
ATOM   4566  CG  LEU   563      26.874  46.310  20.405  1.00  0.00
ATOM   4567  CD1 LEU   563      27.751  46.191  19.160  1.00  0.00
ATOM   4568  CD2 LEU   563      27.226  45.174  21.364  1.00  0.00
ATOM   4569  H   ASP   564      27.849  48.204  24.136  1.00  0.00
ATOM   4570  N   ASP   564      27.454  49.091  23.963  1.00  0.00
ATOM   4571  CA  ASP   564      27.897  50.241  24.759  1.00  0.00
ATOM   4572  C   ASP   564      28.438  51.318  23.833  1.00  0.00
ATOM   4573  O   ASP   564      28.916  51.010  22.743  1.00  0.00
ATOM   4574  CB  ASP   564      28.968  49.834  25.774  1.00  0.00
ATOM   4575  CG  ASP   564      30.260  49.413  25.080  1.00  0.00
ATOM   4576  OD1 ASP   564      31.183  50.233  25.022  1.00  0.00
ATOM   4577  OD2 ASP   564      30.048  47.985  24.609  1.00  0.00
ATOM   4578  H   THR   565      28.040  52.702  25.196  1.00  0.00
ATOM   4579  N   THR   565      28.362  52.545  24.277  1.00  0.00
ATOM   4580  CA  THR   565      28.746  53.692  23.446  1.00  0.00
ATOM   4581  C   THR   565      30.212  53.692  23.021  1.00  0.00
ATOM   4582  O   THR   565      30.511  53.854  21.840  1.00  0.00
ATOM   4583  CB  THR   565      28.428  54.995  24.205  1.00  0.00
ATOM   4584  OG1 THR   565      27.029  55.060  24.451  1.00  0.00
ATOM   4585  CG2 THR   565      28.842  56.223  23.399  1.00  0.00
ATOM   4586  H   GLU   566      30.921  53.319  24.907  1.00  0.00
ATOM   4587  N   GLU   566      31.187  53.501  23.974  1.00  0.00
ATOM   4588  CA  GLU   566      32.606  53.557  23.636  1.00  0.00
ATOM   4589  C   GLU   566      32.966  52.444  22.636  1.00  0.00
ATOM   4590  O   GLU   566      33.700  52.688  21.681  1.00  0.00
ATOM   4591  CB  GLU   566      33.467  53.431  24.896  1.00  0.00
ATOM   4592  CG  GLU   566      34.958  53.506  24.565  1.00  0.00
ATOM   4593  CD  GLU   566      35.806  53.311  25.818  1.00  0.00
ATOM   4594  OE1 GLU   566      37.033  53.281  25.690  1.00  0.00
ATOM   4595  OE2 GLU   566      35.219  53.193  26.900  1.00  0.00
ATOM   4596  H   SER   567      31.882  51.096  23.656  1.00  0.00
ATOM   4597  N   SER   567      32.446  51.250  22.861  1.00  0.00
ATOM   4598  CA  SER   567      32.695  50.145  21.937  1.00  0.00
ATOM   4599  C   SER   567      32.128  50.588  20.597  1.00  0.00
ATOM   4600  O   SER   567      32.845  50.601  19.599  1.00  0.00
ATOM   4601  CB  SER   567      32.032  48.838  22.375  1.00  0.00
ATOM   4602  OG  SER   567      32.292  47.817  21.422  1.00  0.00
ATOM   4603  H   GLU   568      30.261  50.932  21.382  1.00  0.00
ATOM   4604  N   GLU   568      30.837  50.956  20.581  1.00  0.00
ATOM   4605  CA  GLU   568      30.300  51.396  19.366  1.00  0.00
ATOM   4606  C   GLU   568      31.172  52.175  18.542  1.00  0.00
ATOM   4607  O   GLU   568      31.084  52.111  17.318  1.00  0.00
ATOM   4608  CB  GLU   568      29.026  52.187  19.679  1.00  0.00
ATOM   4609  CG  GLU   568      28.319  52.639  18.401  1.00  0.00
ATOM   4610  CD  GLU   568      29.187  53.612  17.610  1.00  0.00
ATOM   4611  OE1 GLU   568      29.467  53.325  16.443  1.00  0.00
ATOM   4612  OE2 GLU   568      29.567  54.641  18.181  1.00  0.00
ATOM   4613  H   ALA   569      31.959  52.934  20.227  1.00  0.00
ATOM   4614  N   ALA   569      32.023  52.909  19.243  1.00  0.00
ATOM   4615  CA  ALA   569      33.045  53.672  18.587  1.00  0.00
ATOM   4616  C   ALA   569      34.125  52.766  17.996  1.00  0.00
ATOM   4617  O   ALA   569      34.440  52.874  16.813  1.00  0.00
ATOM   4618  CB  ALA   569      33.665  54.661  19.567  1.00  0.00
ATOM   4619  H   GLU   570      34.351  51.865  19.760  1.00  0.00
ATOM   4620  N   GLU   570      34.635  51.923  18.816  1.00  0.00
ATOM   4621  CA  GLU   570      35.670  51.017  18.325  1.00  0.00
ATOM   4622  C   GLU   570      35.126  50.094  17.250  1.00  0.00
ATOM   4623  O   GLU   570      35.796  49.852  16.248  1.00  0.00
ATOM   4624  CB  GLU   570      36.249  50.195  19.480  1.00  0.00
ATOM   4625  CG  GLU   570      37.047  51.072  20.446  1.00  0.00
ATOM   4626  CD  GLU   570      37.677  50.233  21.552  1.00  0.00
ATOM   4627  OE1 GLU   570      38.909  50.199  21.626  1.00  0.00
ATOM   4628  OE2 GLU   570      36.920  49.628  22.320  1.00  0.00
ATOM   4629  H   VAL   571      33.457  49.865  18.308  1.00  0.00
ATOM   4630  N   VAL   571      33.910  49.597  17.473  1.00  0.00
ATOM   4631  CA  VAL   571      33.229  48.690  16.548  1.00  0.00
ATOM   4632  C   VAL   571      32.844  49.298  15.237  1.00  0.00
ATOM   4633  O   VAL   571      32.923  48.636  14.204  1.00  0.00
ATOM   4634  CB  VAL   571      31.981  48.114  17.253  1.00  0.00
ATOM   4635  CG1 VAL   571      31.174  47.247  16.289  1.00  0.00
ATOM   4636  CG2 VAL   571      32.393  47.256  18.448  1.00  0.00
ATOM   4637  H   GLN   572      32.265  51.012  16.010  1.00  0.00
ATOM   4638  N   GLN   572      32.427  50.530  15.164  1.00  0.00
ATOM   4639  CA  GLN   572      32.197  51.217  13.897  1.00  0.00
ATOM   4640  C   GLN   572      33.561  51.443  13.239  1.00  0.00
ATOM   4641  O   GLN   572      33.665  51.424  12.015  1.00  0.00
ATOM   4642  CB  GLN   572      31.477  52.554  14.087  1.00  0.00
ATOM   4643  CG  GLN   572      31.061  53.163  12.748  1.00  0.00
ATOM   4644  CD  GLN   572      30.079  52.255  12.014  1.00  0.00
ATOM   4645  NE2 GLN   572      30.319  51.985  10.749  1.00  0.00
ATOM   4646  OE1 GLN   572      29.101  51.794  12.586  1.00  0.00
ATOM   4647  H   ALA   573      34.454  51.653  15.113  1.00  0.00
ATOM   4648  N   ALA   573      34.606  51.652  14.138  1.00  0.00
ATOM   4649  CA  ALA   573      35.955  51.870  13.628  1.00  0.00
ATOM   4650  C   ALA   573      36.443  50.736  12.753  1.00  0.00
ATOM   4651  O   ALA   573      36.963  50.977  11.665  1.00  0.00
ATOM   4652  CB  ALA   573      36.905  52.078  14.801  1.00  0.00
ATOM   4653  H   ALA   574      35.826  49.431  14.136  1.00  0.00
ATOM   4654  N   ALA   574      36.255  49.517  13.251  1.00  0.00
ATOM   4655  CA  ALA   574      36.656  48.311  12.534  1.00  0.00
ATOM   4656  C   ALA   574      35.739  48.153  11.222  1.00  0.00
ATOM   4657  O   ALA   574      36.236  47.768  10.166  1.00  0.00
ATOM   4658  CB  ALA   574      36.531  47.076  13.417  1.00  0.00
ATOM   4659  H   LEU   575      34.109  48.761  12.244  1.00  0.00
ATOM   4660  N   LEU   575      34.462  48.465  11.371  1.00  0.00
ATOM   4661  CA  LEU   575      33.571  48.378  10.245  1.00  0.00
ATOM   4662  C   LEU   575      34.010  49.323   9.129  1.00  0.00
ATOM   4663  O   LEU   575      33.941  48.965   7.955  1.00  0.00
ATOM   4664  CB  LEU   575      32.138  48.703  10.675  1.00  0.00
ATOM   4665  CG  LEU   575      31.530  47.627  11.581  1.00  0.00
ATOM   4666  CD1 LEU   575      30.166  48.081  12.097  1.00  0.00
ATOM   4667  CD2 LEU   575      31.351  46.322  10.806  1.00  0.00
ATOM   4668  H   ASP   576      34.527  50.766  10.482  1.00  0.00
ATOM   4669  N   ASP   576      34.479  50.561   9.517  1.00  0.00
ATOM   4670  CA  ASP   576      34.891  51.530   8.590  1.00  0.00
ATOM   4671  C   ASP   576      36.070  50.934   7.829  1.00  0.00
ATOM   4672  O   ASP   576      35.992  50.752   6.616  1.00  0.00
ATOM   4673  CB  ASP   576      35.305  52.845   9.256  1.00  0.00
ATOM   4674  CG  ASP   576      34.088  53.687   9.628  1.00  0.00
ATOM   4675  OD1 ASP   576      34.245  54.616  10.427  1.00  0.00
ATOM   4676  OD2 ASP   576      32.915  53.110   8.855  1.00  0.00
ATOM   4677  H   LYS   577      37.167  50.798   9.602  1.00  0.00
ATOM   4678  N   LYS   577      37.178  50.633   8.629  1.00  0.00
ATOM   4679  CA  LYS   577      38.350  50.071   8.029  1.00  0.00
ATOM   4680  C   LYS   577      37.947  48.995   7.032  1.00  0.00
ATOM   4681  O   LYS   577      38.601  48.830   6.005  1.00  0.00
ATOM   4682  CB  LYS   577      39.285  49.483   9.090  1.00  0.00
ATOM   4683  CG  LYS   577      39.907  50.577   9.959  1.00  0.00
ATOM   4684  CD  LYS   577      41.018  50.003  10.839  1.00  0.00
ATOM   4685  CE  LYS   577      41.512  51.049  11.836  1.00  0.00
ATOM   4686  NZ  LYS   577      42.568  50.464  12.704  1.00  0.00
ATOM   4687  H   ALA   578      36.507  48.537   8.030  1.00  0.00
ATOM   4688  N   ALA   578      36.944  48.241   7.196  1.00  0.00
ATOM   4689  CA  ALA   578      36.401  47.180   6.485  1.00  0.00
ATOM   4690  C   ALA   578      35.767  47.487   5.135  1.00  0.00
ATOM   4691  O   ALA   578      36.195  46.948   4.116  1.00  0.00
ATOM   4692  CB  ALA   578      35.385  46.516   7.406  1.00  0.00
ATOM   4693  H   ARG   579      34.661  48.871   5.893  1.00  0.00
ATOM   4694  N   ARG   579      34.774  48.331   5.075  1.00  0.00
ATOM   4695  CA  ARG   579      33.890  48.530   3.987  1.00  0.00
ATOM   4696  C   ARG   579      34.244  49.268   2.683  1.00  0.00
ATOM   4697  O   ARG   579      33.803  48.866   1.608  1.00  0.00
ATOM   4698  CB  ARG   579      32.688  49.199   4.658  1.00  0.00
ATOM   4699  CG  ARG   579      33.052  50.568   5.234  1.00  0.00
ATOM   4700  CD  ARG   579      32.427  51.688   4.403  1.00  0.00
ATOM   4701  NE  ARG   579      33.239  52.916   4.529  1.00  0.00
ATOM   4702  CZ  ARG   579      33.259  53.639   5.634  1.00  0.00
ATOM   4703  NH1 ARG   579      33.997  54.729   5.705  1.00  0.00
ATOM   4704  NH2 ARG   579      32.537  53.269   6.671  1.00  0.00
ATOM   4705  H   GLU   580      35.531  50.613   3.628  1.00  0.00
ATOM   4706  N   GLU   580      35.038  50.323   2.823  1.00  0.00
ATOM   4707  CA  GLU   580      35.153  51.102   1.597  1.00  0.00
ATOM   4708  C   GLU   580      35.673  50.299   0.422  1.00  0.00
ATOM   4709  O   GLU   580      35.160  50.429  -0.688  1.00  0.00
ATOM   4710  CB  GLU   580      36.061  52.309   1.852  1.00  0.00
ATOM   4711  CG  GLU   580      35.384  53.336   2.761  1.00  0.00
ATOM   4712  CD  GLU   580      36.336  54.479   3.096  1.00  0.00
ATOM   4713  OE1 GLU   580      35.907  55.410   3.783  1.00  0.00
ATOM   4714  OE2 GLU   580      37.492  54.414   2.662  1.00  0.00
ATOM   4715  H   GLY   581      37.111  49.495   1.677  1.00  0.00
ATOM   4716  N   GLY   581      36.729  49.456   0.767  1.00  0.00
ATOM   4717  CA  GLY   581      37.272  48.523  -0.183  1.00  0.00
ATOM   4718  C   GLY   581      36.147  47.642  -0.837  1.00  0.00
ATOM   4719  O   GLY   581      36.344  47.096  -1.921  1.00  0.00
ATOM   4720  H   ARG   582      35.139  47.982   0.721  1.00  0.00
ATOM   4721  N   ARG   582      35.078  47.565  -0.172  1.00  0.00
ATOM   4722  CA  ARG   582      33.831  46.952  -0.585  1.00  0.00
ATOM   4723  C   ARG   582      32.647  47.885  -0.765  1.00  0.00
ATOM   4724  O   ARG   582      32.544  48.893  -0.069  1.00  0.00
ATOM   4725  CB  ARG   582      33.492  45.868   0.442  1.00  0.00
ATOM   4726  CG  ARG   582      34.630  44.859   0.594  1.00  0.00
ATOM   4727  CD  ARG   582      34.151  43.609   1.329  1.00  0.00
ATOM   4728  NE  ARG   582      33.702  43.970   2.690  1.00  0.00
ATOM   4729  CZ  ARG   582      34.549  44.139   3.690  1.00  0.00
ATOM   4730  NH1 ARG   582      34.108  44.462   4.889  1.00  0.00
ATOM   4731  NH2 ARG   582      35.840  43.986   3.487  1.00  0.00
ATOM   4732  H   THR   583      31.894  46.760  -2.305  1.00  0.00
ATOM   4733  N   THR   583      31.707  47.542  -1.733  1.00  0.00
ATOM   4734  CA  THR   583      30.502  48.266  -1.920  1.00  0.00
ATOM   4735  C   THR   583      29.563  47.843  -0.769  1.00  0.00
ATOM   4736  O   THR   583      29.267  46.659  -0.619  1.00  0.00
ATOM   4737  CB  THR   583      29.823  47.982  -3.274  1.00  0.00
ATOM   4738  OG1 THR   583      30.725  48.304  -4.324  1.00  0.00
ATOM   4739  CG2 THR   583      28.555  48.816  -3.445  1.00  0.00
ATOM   4740  H   THR   584      29.267  49.735  -0.105  1.00  0.00
ATOM   4741  N   THR   584      29.081  48.777   0.045  1.00  0.00
ATOM   4742  CA  THR   584      28.252  48.380   1.187  1.00  0.00
ATOM   4743  C   THR   584      26.993  48.978   1.371  1.00  0.00
ATOM   4744  O   THR   584      26.845  50.181   1.163  1.00  0.00
ATOM   4745  CB  THR   584      29.119  48.598   2.441  1.00  0.00
ATOM   4746  OG1 THR   584      29.485  49.968   2.522  1.00  0.00
ATOM   4747  CG2 THR   584      30.390  47.753   2.392  1.00  0.00
ATOM   4748  H   ILE   585      26.155  47.290   1.819  1.00  0.00
ATOM   4749  N   ILE   585      25.991  48.261   1.767  1.00  0.00
ATOM   4750  CA  ILE   585      24.692  48.778   2.129  1.00  0.00
ATOM   4751  C   ILE   585      24.614  48.668   3.651  1.00  0.00
ATOM   4752  O   ILE   585      24.778  47.581   4.200  1.00  0.00
ATOM   4753  CB  ILE   585      23.520  48.009   1.479  1.00  0.00
ATOM   4754  CG1 ILE   585      23.613  48.086  -0.050  1.00  0.00
ATOM   4755  CG2 ILE   585      22.183  48.610   1.916  1.00  0.00
ATOM   4756  CD1 ILE   585      22.596  47.169  -0.721  1.00  0.00
ATOM   4757  H   VAL   586      24.224  50.642   3.829  1.00  0.00
ATOM   4758  N   VAL   586      24.352  49.810   4.344  1.00  0.00
ATOM   4759  CA  VAL   586      24.253  49.848   5.786  1.00  0.00
ATOM   4760  C   VAL   586      22.933  50.496   6.188  1.00  0.00
ATOM   4761  O   VAL   586      22.589  51.560   5.678  1.00  0.00
ATOM   4762  CB  VAL   586      25.435  50.617   6.416  1.00  0.00
ATOM   4763  CG1 VAL   586      25.279  50.688   7.935  1.00  0.00
ATOM   4764  CG2 VAL   586      26.756  49.917   6.097  1.00  0.00
ATOM   4765  H   ILE   587      22.595  48.971   7.407  1.00  0.00
ATOM   4766  N   ILE   587      22.263  49.841   7.078  1.00  0.00
ATOM   4767  CA  ILE   587      21.011  50.376   7.611  1.00  0.00
ATOM   4768  C   ILE   587      21.227  50.652   9.077  1.00  0.00
ATOM   4769  O   ILE   587      21.758  49.805   9.792  1.00  0.00
ATOM   4770  CB  ILE   587      19.821  49.409   7.421  1.00  0.00
ATOM   4771  CG1 ILE   587      20.104  48.072   8.117  1.00  0.00
ATOM   4772  CG2 ILE   587      19.584  49.143   5.933  1.00  0.00
ATOM   4773  CD1 ILE   587      18.935  47.104   7.969  1.00  0.00
ATOM   4774  H   ALA   588      20.400  52.528   9.025  1.00  0.00
ATOM   4775  N   ALA   588      20.826  51.824   9.570  1.00  0.00
ATOM   4776  CA  ALA   588      21.036  52.056  11.012  1.00  0.00
ATOM   4777  C   ALA   588      20.386  53.300  11.630  1.00  0.00
ATOM   4778  O   ALA   588      19.844  54.135  10.910  1.00  0.00
ATOM   4779  CB  ALA   588      22.543  52.084  11.233  1.00  0.00
ATOM   4780  H   HIS   589      20.940  52.691  13.453  1.00  0.00
ATOM   4781  N   HIS   589      20.462  53.400  12.961  1.00  0.00
ATOM   4782  CA  HIS   589      19.868  54.518  13.708  1.00  0.00
ATOM   4783  C   HIS   589      20.827  55.659  14.145  1.00  0.00
ATOM   4784  O   HIS   589      20.377  56.765  14.436  1.00  0.00
ATOM   4785  CB  HIS   589      19.167  53.922  14.933  1.00  0.00
ATOM   4786  CG  HIS   589      18.025  53.014  14.580  1.00  0.00
ATOM   4787  ND1 HIS   589      16.774  53.475  14.231  1.00  0.00
ATOM   4788  CD2 HIS   589      17.958  51.658  14.524  1.00  0.00
ATOM   4789  CE1 HIS   589      15.988  52.437  13.977  1.00  0.00
ATOM   4790  NE2 HIS   589      16.684  51.320  14.148  1.00  0.00
ATOM   4791  H   ARG   590      22.420  54.488  13.881  1.00  0.00
ATOM   4792  N   ARG   590      22.124  55.381  14.179  1.00  0.00
ATOM   4793  CA  ARG   590      23.120  56.348  14.635  1.00  0.00
ATOM   4794  C   ARG   590      23.369  57.306  13.454  1.00  0.00
ATOM   4795  O   ARG   590      24.155  56.993  12.561  1.00  0.00
ATOM   4796  CB  ARG   590      24.434  55.687  15.060  1.00  0.00
ATOM   4797  CG  ARG   590      25.092  56.436  16.220  1.00  0.00
ATOM   4798  CD  ARG   590      26.430  55.796  16.587  1.00  0.00
ATOM   4799  NE  ARG   590      27.064  56.557  17.685  1.00  0.00
ATOM   4800  CZ  ARG   590      26.863  56.260  18.956  1.00  0.00
ATOM   4801  NH1 ARG   590      27.448  56.964  19.905  1.00  0.00
ATOM   4802  NH2 ARG   590      26.075  55.256  19.278  1.00  0.00
ATOM   4803  H   LEU   591      22.229  58.600  14.338  1.00  0.00
ATOM   4804  N   LEU   591      22.717  58.390  13.506  1.00  0.00
ATOM   4805  CA  LEU   591      22.665  59.338  12.384  1.00  0.00
ATOM   4806  C   LEU   591      24.100  59.894  12.428  1.00  0.00
ATOM   4807  O   LEU   591      24.595  60.402  11.424  1.00  0.00
ATOM   4808  CB  LEU   591      21.655  60.479  12.528  1.00  0.00
ATOM   4809  CG  LEU   591      20.201  59.993  12.511  1.00  0.00
ATOM   4810  CD1 LEU   591      19.251  61.161  12.762  1.00  0.00
ATOM   4811  CD2 LEU   591      19.867  59.372  11.155  1.00  0.00
ATOM   4812  H   SER   592      24.240  59.360  14.349  1.00  0.00
ATOM   4813  N   SER   592      24.725  59.774  13.596  1.00  0.00
ATOM   4814  CA  SER   592      26.097  60.227  13.795  1.00  0.00
ATOM   4815  C   SER   592      27.009  59.473  12.903  1.00  0.00
ATOM   4816  O   SER   592      27.924  60.053  12.324  1.00  0.00
ATOM   4817  CB  SER   592      26.529  60.048  15.252  1.00  0.00
ATOM   4818  OG  SER   592      25.770  60.903  16.094  1.00  0.00
ATOM   4819  H   THR   593      25.996  57.790  13.263  1.00  0.00
ATOM   4820  N   THR   593      26.765  58.176  12.779  1.00  0.00
ATOM   4821  CA  THR   593      27.595  57.305  11.947  1.00  0.00
ATOM   4822  C   THR   593      27.081  57.415  10.513  1.00  0.00
ATOM   4823  O   THR   593      27.799  57.079   9.574  1.00  0.00
ATOM   4824  CB  THR   593      27.553  55.834  12.401  1.00  0.00
ATOM   4825  OG1 THR   593      28.058  55.741  13.726  1.00  0.00
ATOM   4826  CG2 THR   593      28.399  54.947  11.491  1.00  0.00
ATOM   4827  H   VAL   594      25.328  58.177  11.148  1.00  0.00
ATOM   4828  N   VAL   594      25.841  57.893  10.354  1.00  0.00
ATOM   4829  CA  VAL   594      25.231  58.007   9.031  1.00  0.00
ATOM   4830  C   VAL   594      25.972  58.992   8.161  1.00  0.00
ATOM   4831  O   VAL   594      26.297  58.681   7.017  1.00  0.00
ATOM   4832  CB  VAL   594      23.747  58.420   9.155  1.00  0.00
ATOM   4833  CG1 VAL   594      23.130  58.621   7.772  1.00  0.00
ATOM   4834  CG2 VAL   594      22.954  57.338   9.887  1.00  0.00
ATOM   4835  H   ARG   595      25.990  60.218   9.725  1.00  0.00
ATOM   4836  N   ARG   595      26.189  60.100   8.765  1.00  0.00
ATOM   4837  CA  ARG   595      26.791  61.291   7.959  1.00  0.00
ATOM   4838  C   ARG   595      27.816  60.992   6.867  1.00  0.00
ATOM   4839  O   ARG   595      27.784  61.609   5.805  1.00  0.00
ATOM   4840  CB  ARG   595      27.391  62.247   8.994  1.00  0.00
ATOM   4841  CG  ARG   595      26.310  62.888   9.863  1.00  0.00
ATOM   4842  CD  ARG   595      26.931  63.837  10.887  1.00  0.00
ATOM   4843  NE  ARG   595      27.756  63.069  11.844  1.00  0.00
ATOM   4844  CZ  ARG   595      28.346  63.636  12.881  1.00  0.00
ATOM   4845  NH1 ARG   595      29.073  62.915  13.710  1.00  0.00
ATOM   4846  NH2 ARG   595      28.206  64.928  13.087  1.00  0.00
ATOM   4847  H   ASN   596      28.715  59.568   7.980  1.00  0.00
ATOM   4848  N   ASN   596      28.717  60.046   7.117  1.00  0.00
ATOM   4849  CA  ASN   596      29.723  59.701   6.110  1.00  0.00
ATOM   4850  C   ASN   596      29.153  58.709   5.089  1.00  0.00
ATOM   4851  O   ASN   596      29.871  57.831   4.616  1.00  0.00
ATOM   4852  CB  ASN   596      30.974  59.116   6.772  1.00  0.00
ATOM   4853  CG  ASN   596      30.655  57.818   7.507  1.00  0.00
ATOM   4854  ND2 ASN   596      30.757  56.692   6.831  1.00  0.00
ATOM   4855  OD1 ASN   596      30.316  57.826   8.682  1.00  0.00
ATOM   4856  H   ALA   597      27.347  59.587   5.165  1.00  0.00
ATOM   4857  N   ALA   597      27.885  58.865   4.762  1.00  0.00
ATOM   4858  CA  ALA   597      27.266  57.972   3.797  1.00  0.00
ATOM   4859  C   ALA   597      27.456  58.595   2.397  1.00  0.00
ATOM   4860  O   ALA   597      27.177  59.777   2.206  1.00  0.00
ATOM   4861  CB  ALA   597      25.785  57.760   4.084  1.00  0.00
ATOM   4862  H   ASP   598      28.142  56.857   1.635  1.00  0.00
ATOM   4863  N   ASP   598      27.920  57.797   1.432  1.00  0.00
ATOM   4864  CA  ASP   598      28.104  58.298   0.064  1.00  0.00
ATOM   4865  C   ASP   598      26.728  58.744  -0.462  1.00  0.00
ATOM   4866  O   ASP   598      26.652  59.603  -1.337  1.00  0.00
ATOM   4867  CB  ASP   598      28.701  57.236  -0.864  1.00  0.00
ATOM   4868  CG  ASP   598      30.167  56.971  -0.535  1.00  0.00
ATOM   4869  OD1 ASP   598      30.466  55.875  -0.050  1.00  0.00
ATOM   4870  OD2 ASP   598      30.927  58.228  -0.922  1.00  0.00
ATOM   4871  H   VAL   599      25.937  57.447   0.790  1.00  0.00
ATOM   4872  N   VAL   599      25.698  58.129   0.118  1.00  0.00
ATOM   4873  CA  VAL   599      24.289  58.392  -0.162  1.00  0.00
ATOM   4874  C   VAL   599      23.402  57.798   0.919  1.00  0.00
ATOM   4875  O   VAL   599      23.797  56.844   1.584  1.00  0.00
ATOM   4876  CB  VAL   599      23.890  57.830  -1.544  1.00  0.00
ATOM   4877  CG1 VAL   599      23.970  56.304  -1.546  1.00  0.00
ATOM   4878  CG2 VAL   599      22.459  58.240  -1.892  1.00  0.00
ATOM   4879  H   ILE   600      21.984  59.137   0.491  1.00  0.00
ATOM   4880  N   ILE   600      22.213  58.371   1.070  1.00  0.00
ATOM   4881  CA  ILE   600      21.241  57.906   2.056  1.00  0.00
ATOM   4882  C   ILE   600      19.871  57.879   1.402  1.00  0.00
ATOM   4883  O   ILE   600      19.584  58.707   0.540  1.00  0.00
ATOM   4884  CB  ILE   600      21.212  58.804   3.313  1.00  0.00
ATOM   4885  CG1 ILE   600      22.586  58.818   3.992  1.00  0.00
ATOM   4886  CG2 ILE   600      20.180  58.283   4.315  1.00  0.00
ATOM   4887  CD1 ILE   600      22.650  59.853   5.111  1.00  0.00
ATOM   4888  H   ALA   601      19.377  56.409   2.517  1.00  0.00
ATOM   4889  N   ALA   601      19.031  56.972   1.784  1.00  0.00
ATOM   4890  CA  ALA   601      17.701  56.721   1.267  1.00  0.00
ATOM   4891  C   ALA   601      16.665  56.633   2.448  1.00  0.00
ATOM   4892  O   ALA   601      16.935  55.985   3.457  1.00  0.00
ATOM   4893  CB  ALA   601      17.678  55.435   0.449  1.00  0.00
ATOM   4894  H   GLY   602      15.510  57.775   1.323  1.00  0.00
ATOM   4895  N   GLY   602      15.564  57.304   2.189  1.00  0.00
ATOM   4896  CA  GLY   602      14.449  57.377   3.100  1.00  0.00
ATOM   4897  C   GLY   602      13.445  56.279   3.209  1.00  0.00
ATOM   4898  O   GLY   602      12.629  56.098   2.307  1.00  0.00
ATOM   4899  H   PHE   603      14.274  55.840   4.972  1.00  0.00
ATOM   4900  N   PHE   603      13.554  55.582   4.348  1.00  0.00
ATOM   4901  CA  PHE   603      12.678  54.494   4.696  1.00  0.00
ATOM   4902  C   PHE   603      12.116  54.844   6.051  1.00  0.00
ATOM   4903  O   PHE   603      12.423  55.905   6.590  1.00  0.00
ATOM   4904  CB  PHE   603      13.395  53.141   4.760  1.00  0.00
ATOM   4905  CG  PHE   603      14.010  52.759   3.433  1.00  0.00
ATOM   4906  CD1 PHE   603      15.355  53.017   3.180  1.00  0.00
ATOM   4907  CD2 PHE   603      13.233  52.147   2.452  1.00  0.00
ATOM   4908  CE1 PHE   603      15.920  52.665   1.955  1.00  0.00
ATOM   4909  CE2 PHE   603      13.798  51.794   1.227  1.00  0.00
ATOM   4910  CZ  PHE   603      15.140  52.053   0.980  1.00  0.00
ATOM   4911  H   GLU   604      11.144  53.122   6.043  1.00  0.00
ATOM   4912  N   GLU   604      11.302  53.935   6.579  1.00  0.00
ATOM   4913  CA  GLU   604      10.652  54.070   7.877  1.00  0.00
ATOM   4914  C   GLU   604       9.369  53.170   7.832  1.00  0.00
ATOM   4915  O   GLU   604       8.254  53.687   7.795  1.00  0.00
ATOM   4916  CB  GLU   604      10.268  55.517   8.197  1.00  0.00
ATOM   4917  CG  GLU   604       9.666  55.640   9.598  1.00  0.00
ATOM   4918  CD  GLU   604       9.288  57.085   9.906  1.00  0.00
ATOM   4919  OE1 GLU   604       8.334  57.288  10.662  1.00  0.00
ATOM   4920  OE2 GLU   604       9.959  57.981   9.381  1.00  0.00
ATOM   4921  H   ASP   605      10.517  51.557   7.910  1.00  0.00
ATOM   4922  N   ASP   605       9.573  51.839   7.843  1.00  0.00
ATOM   4923  CA  ASP   605       8.516  50.809   7.769  1.00  0.00
ATOM   4924  C   ASP   605       8.011  50.379   6.442  1.00  0.00
ATOM   4925  O   ASP   605       6.871  49.934   6.331  1.00  0.00
ATOM   4926  CB  ASP   605       7.360  51.335   8.625  1.00  0.00
ATOM   4927  CG  ASP   605       6.249  50.298   8.757  1.00  0.00
ATOM   4928  OD1 ASP   605       5.407  50.458   9.647  1.00  0.00
ATOM   4929  OD2 ASP   605       6.497  49.264   7.672  1.00  0.00
ATOM   4930  H   GLY   606       9.717  50.898   5.523  1.00  0.00
ATOM   4931  N   GLY   606       8.827  50.487   5.405  1.00  0.00
ATOM   4932  CA  GLY   606       8.434  50.003   4.082  1.00  0.00
ATOM   4933  C   GLY   606       8.716  51.109   3.061  1.00  0.00
ATOM   4934  O   GLY   606       9.246  50.836   1.986  1.00  0.00
ATOM   4935  H   VAL   607       8.083  52.635   4.282  1.00  0.00
ATOM   4936  N   VAL   607       8.376  52.421   3.365  1.00  0.00
ATOM   4937  CA  VAL   607       8.444  53.487   2.370  1.00  0.00
ATOM   4938  C   VAL   607       9.805  53.994   1.931  1.00  0.00
ATOM   4939  O   VAL   607      10.716  54.102   2.749  1.00  0.00
ATOM   4940  CB  VAL   607       7.596  54.654   2.923  1.00  0.00
ATOM   4941  CG1 VAL   607       7.727  55.884   2.026  1.00  0.00
ATOM   4942  CG2 VAL   607       6.122  54.257   2.987  1.00  0.00
ATOM   4943  H   ILE   608       9.079  54.159   0.110  1.00  0.00
ATOM   4944  N   ILE   608       9.861  54.275   0.701  1.00  0.00
ATOM   4945  CA  ILE   608      11.102  54.784   0.144  1.00  0.00
ATOM   4946  C   ILE   608      10.800  56.128  -0.509  1.00  0.00
ATOM   4947  O   ILE   608       9.846  56.240  -1.276  1.00  0.00
ATOM   4948  CB  ILE   608      11.726  53.819  -0.888  1.00  0.00
ATOM   4949  CG1 ILE   608      13.140  54.278  -1.263  1.00  0.00
ATOM   4950  CG2 ILE   608      10.875  53.776  -2.159  1.00  0.00
ATOM   4951  CD1 ILE   608      13.913  53.182  -1.989  1.00  0.00
ATOM   4952  H   VAL   609      12.360  56.989   0.438  1.00  0.00
ATOM   4953  N   VAL   609      11.646  57.208  -0.208  1.00  0.00
ATOM   4954  CA  VAL   609      11.563  58.561  -0.749  1.00  0.00
ATOM   4955  C   VAL   609      12.791  59.225  -1.228  1.00  0.00
ATOM   4956  O   VAL   609      13.179  59.046  -2.380  1.00  0.00
ATOM   4957  CB  VAL   609      10.888  59.419   0.344  1.00  0.00
ATOM   4958  CG1 VAL   609      10.698  60.855  -0.143  1.00  0.00
ATOM   4959  CG2 VAL   609       9.518  58.844   0.702  1.00  0.00
ATOM   4960  H   GLU   610      13.015  59.810   0.689  1.00  0.00
ATOM   4961  N   GLU   610      13.355  59.998  -0.218  1.00  0.00
ATOM   4962  CA  GLU   610      14.417  61.066  -0.406  1.00  0.00
ATOM   4963  C   GLU   610      15.656  60.253  -0.627  1.00  0.00
ATOM   4964  O   GLU   610      16.015  59.435   0.217  1.00  0.00
ATOM   4965  CB  GLU   610      14.608  62.001   0.792  1.00  0.00
ATOM   4966  CG  GLU   610      13.403  62.923   0.980  1.00  0.00
ATOM   4967  CD  GLU   610      13.667  63.950   2.076  1.00  0.00
ATOM   4968  OE1 GLU   610      12.804  64.805   2.292  1.00  0.00
ATOM   4969  OE2 GLU   610      14.735  63.873   2.694  1.00  0.00
ATOM   4970  H   GLN   611      16.015  60.954  -2.388  1.00  0.00
ATOM   4971  N   GLN   611      16.413  60.367  -1.701  1.00  0.00
ATOM   4972  CA  GLN   611      17.704  59.751  -1.955  1.00  0.00
ATOM   4973  C   GLN   611      18.743  60.815  -2.194  1.00  0.00
ATOM   4974  O   GLN   611      18.476  61.793  -2.889  1.00  0.00
ATOM   4975  CB  GLN   611      17.633  58.806  -3.157  1.00  0.00
ATOM   4976  CG  GLN   611      18.978  58.130  -3.421  1.00  0.00
ATOM   4977  CD  GLN   611      18.907  57.227  -4.648  1.00  0.00
ATOM   4978  NE2 GLN   611      19.247  55.964  -4.502  1.00  0.00
ATOM   4979  OE1 GLN   611      18.544  57.664  -5.730  1.00  0.00
ATOM   4980  H   GLY   612      20.185  59.867  -1.022  1.00  0.00
ATOM   4981  N   GLY   612      19.959  60.624  -1.614  1.00  0.00
ATOM   4982  CA  GLY   612      20.962  61.610  -1.907  1.00  0.00
ATOM   4983  C   GLY   612      21.846  61.848  -0.706  1.00  0.00
ATOM   4984  O   GLY   612      21.702  61.170   0.308  1.00  0.00
ATOM   4985  H   SER   613      22.766  63.328  -1.680  1.00  0.00
ATOM   4986  N   SER   613      22.742  62.814  -0.838  1.00  0.00
ATOM   4987  CA  SER   613      23.682  63.137   0.217  1.00  0.00
ATOM   4988  C   SER   613      23.071  63.760   1.473  1.00  0.00
ATOM   4989  O   SER   613      21.925  64.205   1.445  1.00  0.00
ATOM   4990  CB  SER   613      24.742  64.075  -0.364  1.00  0.00
ATOM   4991  OG  SER   613      24.157  65.326  -0.694  1.00  0.00
ATOM   4992  H   HIS   614      24.780  63.433   2.451  1.00  0.00
ATOM   4993  N   HIS   614      23.858  63.776   2.532  1.00  0.00
ATOM   4994  CA  HIS   614      23.397  64.297   3.828  1.00  0.00
ATOM   4995  C   HIS   614      22.845  65.716   3.857  1.00  0.00
ATOM   4996  O   HIS   614      21.696  65.922   4.241  1.00  0.00
ATOM   4997  CB  HIS   614      24.572  64.169   4.803  1.00  0.00
ATOM   4998  CG  HIS   614      24.235  64.609   6.198  1.00  0.00
ATOM   4999  ND1 HIS   614      23.518  63.832   7.081  1.00  0.00
ATOM   5000  CD2 HIS   614      24.527  65.760   6.857  1.00  0.00
ATOM   5001  CE1 HIS   614      23.385  64.492   8.225  1.00  0.00
ATOM   5002  NE2 HIS   614      23.990  65.667   8.114  1.00  0.00
ATOM   5003  H   SER   615      24.553  66.461   3.140  1.00  0.00
ATOM   5004  N   SER   615      23.640  66.663   3.457  1.00  0.00
ATOM   5005  CA  SER   615      23.176  68.057   3.470  1.00  0.00
ATOM   5006  C   SER   615      22.044  68.214   2.481  1.00  0.00
ATOM   5007  O   SER   615      21.310  69.198   2.535  1.00  0.00
ATOM   5008  CB  SER   615      24.308  69.025   3.121  1.00  0.00
ATOM   5009  OG  SER   615      24.689  68.859   1.763  1.00  0.00
ATOM   5010  H   GLU   616      22.528  66.469   1.602  1.00  0.00
ATOM   5011  N   GLU   616      21.899  67.229   1.576  1.00  0.00
ATOM   5012  CA  GLU   616      20.897  67.247   0.614  1.00  0.00
ATOM   5013  C   GLU   616      19.566  66.882   1.275  1.00  0.00
ATOM   5014  O   GLU   616      18.590  67.616   1.142  1.00  0.00
ATOM   5015  CB  GLU   616      21.200  66.276  -0.531  1.00  0.00
ATOM   5016  CG  GLU   616      20.104  66.307  -1.596  1.00  0.00
ATOM   5017  CD  GLU   616      20.441  65.373  -2.754  1.00  0.00
ATOM   5018  OE1 GLU   616      19.604  65.231  -3.649  1.00  0.00
ATOM   5019  OE2 GLU   616      21.539  64.805  -2.736  1.00  0.00
ATOM   5020  H   LEU   617      20.313  65.153   2.089  1.00  0.00
ATOM   5021  N   LEU   617      19.519  65.734   2.006  1.00  0.00
ATOM   5022  CA  LEU   617      18.280  65.351   2.683  1.00  0.00
ATOM   5023  C   LEU   617      17.902  66.304   3.930  1.00  0.00
ATOM   5024  O   LEU   617      16.762  66.296   4.388  1.00  0.00
ATOM   5025  CB  LEU   617      18.403  63.899   3.151  1.00  0.00
ATOM   5026  CG  LEU   617      18.509  62.906   1.987  1.00  0.00
ATOM   5027  CD1 LEU   617      18.734  61.493   2.519  1.00  0.00
ATOM   5028  CD2 LEU   617      17.224  62.920   1.161  1.00  0.00
ATOM   5029  H   MET   618      19.767  66.967   3.980  1.00  0.00
ATOM   5030  N   MET   618      18.874  67.060   4.388  1.00  0.00
ATOM   5031  CA  MET   618      18.678  68.026   5.465  1.00  0.00
ATOM   5032  C   MET   618      18.144  69.256   4.741  1.00  0.00
ATOM   5033  O   MET   618      17.157  69.846   5.174  1.00  0.00
ATOM   5034  CB  MET   618      19.956  68.383   6.229  1.00  0.00
ATOM   5035  CG  MET   618      20.478  67.192   7.031  1.00  0.00
ATOM   5036  SD  MET   618      19.439  66.856   8.470  1.00  0.00
ATOM   5037  CE  MET   618      19.926  68.255   9.496  1.00  0.00
ATOM   5038  H   LYS   619      19.588  69.031   3.460  1.00  0.00
ATOM   5039  N   LYS   619      18.803  69.591   3.673  1.00  0.00
ATOM   5040  CA  LYS   619      18.461  70.709   2.794  1.00  0.00
ATOM   5041  C   LYS   619      16.995  70.525   2.406  1.00  0.00
ATOM   5042  O   LYS   619      16.258  71.502   2.298  1.00  0.00
ATOM   5043  CB  LYS   619      19.337  70.762   1.538  1.00  0.00
ATOM   5044  CG  LYS   619      19.039  72.004   0.697  1.00  0.00
ATOM   5045  CD  LYS   619      19.915  72.031  -0.556  1.00  0.00
ATOM   5046  CE  LYS   619      19.627  73.279  -1.389  1.00  0.00
ATOM   5047  NZ  LYS   619      20.413  73.240  -2.651  1.00  0.00
ATOM   5048  H   LYS   620      17.288  68.556   2.300  1.00  0.00
ATOM   5049  N   LYS   620      16.623  69.281   2.217  1.00  0.00
ATOM   5050  CA  LYS   620      15.242  68.948   1.890  1.00  0.00
ATOM   5051  C   LYS   620      14.298  69.248   3.028  1.00  0.00
ATOM   5052  O   LYS   620      13.151  69.623   2.795  1.00  0.00
ATOM   5053  CB  LYS   620      15.147  67.469   1.501  1.00  0.00
ATOM   5054  CG  LYS   620      15.695  67.221   0.095  1.00  0.00
ATOM   5055  CD  LYS   620      15.549  65.749  -0.290  1.00  0.00
ATOM   5056  CE  LYS   620      16.174  65.485  -1.659  1.00  0.00
ATOM   5057  NZ  LYS   620      16.060  64.042  -1.999  1.00  0.00
ATOM   5058  H   GLU   621      15.755  68.792   4.379  1.00  0.00
ATOM   5059  N   GLU   621      14.816  69.078   4.277  1.00  0.00
ATOM   5060  CA  GLU   621      14.014  69.316   5.463  1.00  0.00
ATOM   5061  C   GLU   621      12.922  68.253   5.439  1.00  0.00
ATOM   5062  O   GLU   621      11.851  68.457   6.007  1.00  0.00
ATOM   5063  CB  GLU   621      13.387  70.713   5.499  1.00  0.00
ATOM   5064  CG  GLU   621      14.454  71.806   5.436  1.00  0.00
ATOM   5065  CD  GLU   621      13.822  73.192   5.511  1.00  0.00
ATOM   5066  OE1 GLU   621      12.597  73.265   5.640  1.00  0.00
ATOM   5067  OE2 GLU   621      14.571  74.173   5.437  1.00  0.00
ATOM   5068  H   GLY   622      14.086  67.006   4.363  1.00  0.00
ATOM   5069  N   GLY   622      13.205  67.129   4.789  1.00  0.00
ATOM   5070  CA  GLY   622      12.214  66.059   4.701  1.00  0.00
ATOM   5071  C   GLY   622      12.547  64.999   5.737  1.00  0.00
ATOM   5072  O   GLY   622      13.000  65.328   6.831  1.00  0.00
ATOM   5073  H   VAL   623      12.196  63.555   4.411  1.00  0.00
ATOM   5074  N   VAL   623      12.324  63.725   5.375  1.00  0.00
ATOM   5075  CA  VAL   623      12.266  62.602   6.313  1.00  0.00
ATOM   5076  C   VAL   623      13.598  62.545   7.049  1.00  0.00
ATOM   5077  O   VAL   623      13.627  62.600   8.276  1.00  0.00
ATOM   5078  CB  VAL   623      11.992  61.255   5.608  1.00  0.00
ATOM   5079  CG1 VAL   623      12.058  60.103   6.609  1.00  0.00
ATOM   5080  CG2 VAL   623      10.604  61.261   4.969  1.00  0.00
ATOM   5081  H   TYR   624      14.603  62.413   5.307  1.00  0.00
ATOM   5082  N   TYR   624      14.684  62.443   6.290  1.00  0.00
ATOM   5083  CA  TYR   624      15.999  62.380   6.895  1.00  0.00
ATOM   5084  C   TYR   624      16.091  63.446   7.926  1.00  0.00
ATOM   5085  O   TYR   624      16.139  63.149   9.117  1.00  0.00
ATOM   5086  CB  TYR   624      17.111  62.561   5.856  1.00  0.00
ATOM   5087  CG  TYR   624      18.474  62.190   6.405  1.00  0.00
ATOM   5088  CD1 TYR   624      18.824  60.850   6.584  1.00  0.00
ATOM   5089  CD2 TYR   624      19.393  63.185   6.737  1.00  0.00
ATOM   5090  CE1 TYR   624      20.080  60.510   7.090  1.00  0.00
ATOM   5091  CE2 TYR   624      20.650  62.848   7.243  1.00  0.00
ATOM   5092  CZ  TYR   624      20.989  61.511   7.418  1.00  0.00
ATOM   5093  OH  TYR   624      22.225  61.177   7.916  1.00  0.00
ATOM   5094  H   PHE   625      16.084  64.816   6.480  1.00  0.00
ATOM   5095  N   PHE   625      16.108  64.692   7.459  1.00  0.00
ATOM   5096  CA  PHE   625      16.156  65.864   8.325  1.00  0.00
ATOM   5097  C   PHE   625      15.164  65.678   9.484  1.00  0.00
ATOM   5098  O   PHE   625      15.542  65.808  10.646  1.00  0.00
ATOM   5099  CB  PHE   625      15.822  67.142   7.550  1.00  0.00
ATOM   5100  CG  PHE   625      15.917  68.376   8.419  1.00  0.00
ATOM   5101  CD1 PHE   625      17.154  68.964   8.673  1.00  0.00
ATOM   5102  CD2 PHE   625      14.767  68.934   8.972  1.00  0.00
ATOM   5103  CE1 PHE   625      17.240  70.102   9.474  1.00  0.00
ATOM   5104  CE2 PHE   625      14.852  70.071   9.773  1.00  0.00
ATOM   5105  CZ  PHE   625      16.089  70.654  10.023  1.00  0.00
ATOM   5106  H   LYS   626      13.681  65.277   8.213  1.00  0.00
ATOM   5107  N   LYS   626      13.910  65.371   9.168  1.00  0.00
ATOM   5108  CA  LYS   626      12.872  65.167  10.173  1.00  0.00
ATOM   5109  C   LYS   626      13.241  64.177  11.274  1.00  0.00
ATOM   5110  O   LYS   626      13.220  64.528  12.451  1.00  0.00
ATOM   5111  CB  LYS   626      11.594  64.714   9.462  1.00  0.00
ATOM   5112  CG  LYS   626      10.380  64.781  10.389  1.00  0.00
ATOM   5113  CD  LYS   626       9.128  64.265   9.680  1.00  0.00
ATOM   5114  CE  LYS   626       7.904  64.389  10.587  1.00  0.00
ATOM   5115  NZ  LYS   626       6.708  63.829   9.905  1.00  0.00
ATOM   5116  H   LEU   627      13.553  62.716   9.924  1.00  0.00
ATOM   5117  N   LEU   627      13.580  62.955  10.882  1.00  0.00
ATOM   5118  CA  LEU   627      14.000  61.950  11.859  1.00  0.00
ATOM   5119  C   LEU   627      15.349  62.335  12.475  1.00  0.00
ATOM   5120  O   LEU   627      15.620  61.997  13.625  1.00  0.00
ATOM   5121  CB  LEU   627      14.099  60.570  11.202  1.00  0.00
ATOM   5122  CG  LEU   627      14.375  59.450  12.211  1.00  0.00
ATOM   5123  CD1 LEU   627      13.244  59.373  13.235  1.00  0.00
ATOM   5124  CD2 LEU   627      14.477  58.105  11.493  1.00  0.00
ATOM   5125  H   VAL   628      15.903  63.276  10.796  1.00  0.00
ATOM   5126  N   VAL   628      16.178  63.043  11.715  1.00  0.00
ATOM   5127  CA  VAL   628      17.483  63.485  12.203  1.00  0.00
ATOM   5128  C   VAL   628      17.322  64.421  13.404  1.00  0.00
ATOM   5129  O   VAL   628      18.004  64.251  14.413  1.00  0.00
ATOM   5130  CB  VAL   628      18.281  64.191  11.084  1.00  0.00
ATOM   5131  CG1 VAL   628      19.547  64.832  11.651  1.00  0.00
ATOM   5132  CG2 VAL   628      18.687  63.186  10.006  1.00  0.00
ATOM   5133  H   ASN   629      15.905  65.458  12.429  1.00  0.00
ATOM   5134  N   ASN   629      16.418  65.385  13.269  1.00  0.00
ATOM   5135  CA  ASN   629      16.165  66.335  14.343  1.00  0.00
ATOM   5136  C   ASN   629      15.311  65.723  15.433  1.00  0.00
ATOM   5137  O   ASN   629      15.446  66.086  16.599  1.00  0.00
ATOM   5138  CB  ASN   629      15.493  67.596  13.792  1.00  0.00
ATOM   5139  CG  ASN   629      15.811  68.814  14.653  1.00  0.00
ATOM   5140  ND2 ASN   629      16.021  69.960  14.038  1.00  0.00
ATOM   5141  OD1 ASN   629      15.869  68.726  15.871  1.00  0.00
ATOM   5142  H   MET   630      14.352  64.440  14.146  1.00  0.00
ATOM   5143  N   MET   630      14.435  64.791  15.064  1.00  0.00
ATOM   5144  CA  MET   630      13.564  64.277  16.101  1.00  0.00
ATOM   5145  C   MET   630      14.560  63.467  17.047  1.00  0.00
ATOM   5146  O   MET   630      14.292  63.314  18.237  1.00  0.00
ATOM   5147  CB  MET   630      12.458  63.349  15.591  1.00  0.00
ATOM   5148  CG  MET   630      11.414  64.117  14.781  1.00  0.00
ATOM   5149  SD  MET   630      10.181  63.006  14.066  1.00  0.00
ATOM   5150  CE  MET   630       9.351  62.501  15.584  1.00  0.00
ATOM   5151  H   GLN   631      15.875  63.010  15.548  1.00  0.00
ATOM   5152  N   GLN   631      15.725  62.947  16.521  1.00  0.00
ATOM   5153  CA  GLN   631      16.776  62.291  17.391  1.00  0.00
ATOM   5154  C   GLN   631      17.733  63.335  18.023  1.00  0.00
ATOM   5155  O   GLN   631      18.493  63.004  18.930  1.00  0.00
ATOM   5156  CB  GLN   631      17.574  61.275  16.570  1.00  0.00
ATOM   5157  CG  GLN   631      16.692  60.122  16.091  1.00  0.00
ATOM   5158  CD  GLN   631      17.484  59.150  15.222  1.00  0.00
ATOM   5159  NE2 GLN   631      16.892  58.656  14.156  1.00  0.00
ATOM   5160  OE1 GLN   631      18.632  58.841  15.510  1.00  0.00
ATOM   5161  H   THR   632      16.989  64.713  16.778  1.00  0.00
ATOM   5162  N   THR   632      17.642  64.574  17.506  1.00  0.00
ATOM   5163  CA  THR   632      18.456  65.713  17.972  1.00  0.00
ATOM   5164  C   THR   632      19.703  65.872  17.141  1.00  0.00
ATOM   5165  O   THR   632      19.981  66.963  16.648  1.00  0.00
ATOM   5166  CB  THR   632      18.838  65.537  19.454  1.00  0.00
ATOM   5167  OG1 THR   632      17.654  65.463  20.235  1.00  0.00
ATOM   5168  CG2 THR   632      19.682  66.709  19.953  1.00  0.00
ATOM   5169  H   LEU   688      14.576  18.913  33.313  1.00  0.00
ATOM   5170  N   LEU   688      14.477  19.861  33.570  1.00  0.00
ATOM   5171  CA  LEU   688      14.017  20.188  34.906  1.00  0.00
ATOM   5172  C   LEU   688      14.493  19.038  35.789  1.00  0.00
ATOM   5173  O   LEU   688      13.677  18.271  36.295  1.00  0.00
ATOM   5174  CB  LEU   688      12.495  20.328  35.002  1.00  0.00
ATOM   5175  CG  LEU   688      12.040  20.986  36.310  1.00  0.00
ATOM   5176  CD1 LEU   688      12.525  22.433  36.369  1.00  0.00
ATOM   5177  CD2 LEU   688      10.515  20.975  36.405  1.00  0.00
ATOM   5178  H   GLU   689      16.349  19.617  35.522  1.00  0.00
ATOM   5179  N   GLU   689      15.821  18.920  35.980  1.00  0.00
ATOM   5180  CA  GLU   689      16.528  17.882  36.787  1.00  0.00
ATOM   5181  C   GLU   689      16.643  18.047  38.314  1.00  0.00
ATOM   5182  O   GLU   689      16.570  19.164  38.821  1.00  0.00
ATOM   5183  CB  GLU   689      17.922  17.758  36.165  1.00  0.00
ATOM   5184  CG  GLU   689      17.846  17.311  34.705  1.00  0.00
ATOM   5185  CD  GLU   689      19.232  17.277  34.071  1.00  0.00
ATOM   5186  OE1 GLU   689      19.358  16.721  32.976  1.00  0.00
ATOM   5187  OE2 GLU   689      20.162  17.811  34.687  1.00  0.00
ATOM   5188  H   ALA   690      16.742  16.029  38.528  1.00  0.00
ATOM   5189  N   ALA   690      16.833  16.875  39.028  1.00  0.00
ATOM   5190  CA  ALA   690      17.158  16.830  40.451  1.00  0.00
ATOM   5191  C   ALA   690      16.417  15.588  41.082  1.00  0.00
ATOM   5192  O   ALA   690      15.197  15.609  41.230  1.00  0.00
ATOM   5193  CB  ALA   690      16.744  18.111  41.165  1.00  0.00
ATOM   5194  H   ASN   691      18.232  14.830  41.212  1.00  0.00
ATOM   5195  N   ASN   691      17.285  14.619  41.395  1.00  0.00
ATOM   5196  CA  ASN   691      16.941  13.322  41.970  1.00  0.00
ATOM   5197  C   ASN   691      17.804  12.953  43.112  1.00  0.00
ATOM   5198  O   ASN   691      19.023  12.892  42.969  1.00  0.00
ATOM   5199  CB  ASN   691      17.013  12.244  40.884  1.00  0.00
ATOM   5200  CG  ASN   691      15.821  12.334  39.937  1.00  0.00
ATOM   5201  ND2 ASN   691      16.057  12.233  38.645  1.00  0.00
ATOM   5202  OD1 ASN   691      14.687  12.494  40.365  1.00  0.00
ATOM   5203  H   VAL   692      16.425  12.316  44.386  1.00  0.00
ATOM   5204  N   VAL   692      17.348  12.662  44.336  1.00  0.00
ATOM   5205  CA  VAL   692      18.096  12.814  45.527  1.00  0.00
ATOM   5206  C   VAL   692      18.530  11.408  46.058  1.00  0.00
ATOM   5207  O   VAL   692      17.794  10.436  45.901  1.00  0.00
ATOM   5208  CB  VAL   692      17.289  13.564  46.611  1.00  0.00
ATOM   5209  CG1 VAL   692      16.954  14.980  46.146  1.00  0.00
ATOM   5210  CG2 VAL   692      15.982  12.829  46.905  1.00  0.00
ATOM   5211  N   PRO   693      19.720  11.394  46.670  1.00  0.00
ATOM   5212  CA  PRO   693      20.193  10.190  47.383  1.00  0.00
ATOM   5213  C   PRO   693      19.328   9.670  48.535  1.00  0.00
ATOM   5214  O   PRO   693      19.050   8.475  48.606  1.00  0.00
ATOM   5215  CB  PRO   693      21.557  10.667  47.886  1.00  0.00
ATOM   5216  CG  PRO   693      22.010  11.713  46.891  1.00  0.00
ATOM   5217  CD  PRO   693      20.773  12.509  46.515  1.00  0.00
ATOM   5218  N   PRO   694      18.872  10.542  49.466  1.00  0.00
ATOM   5219  CA  PRO   694      18.055   9.963  50.533  1.00  0.00
ATOM   5220  C   PRO   694      16.904   9.132  49.971  1.00  0.00
ATOM   5221  O   PRO   694      16.107   9.636  49.182  1.00  0.00
ATOM   5222  CB  PRO   694      17.536  11.180  51.301  1.00  0.00
ATOM   5223  CG  PRO   694      18.589  12.251  51.118  1.00  0.00
ATOM   5224  CD  PRO   694      19.079  12.129  49.686  1.00  0.00
ATOM   5225  H   VAL   695      17.536   7.553  51.018  1.00  0.00
ATOM   5226  N   VAL   695      16.838   7.874  50.397  1.00  0.00
ATOM   5227  CA  VAL   695      15.779   6.963  49.984  1.00  0.00
ATOM   5228  C   VAL   695      15.240   6.354  51.275  1.00  0.00
ATOM   5229  O   VAL   695      16.009   5.827  52.076  1.00  0.00
ATOM   5230  CB  VAL   695      16.258   5.845  49.031  1.00  0.00
ATOM   5231  CG1 VAL   695      15.103   4.909  48.680  1.00  0.00
ATOM   5232  CG2 VAL   695      16.803   6.448  47.737  1.00  0.00
ATOM   5233  H   SER   696      13.384   6.910  50.760  1.00  0.00
ATOM   5234  N   SER   696      13.957   6.445  51.416  1.00  0.00
ATOM   5235  CA  SER   696      13.345   5.832  52.591  1.00  0.00
ATOM   5236  C   SER   696      13.301   4.305  52.563  1.00  0.00
ATOM   5237  O   SER   696      12.711   3.721  51.657  1.00  0.00
ATOM   5238  CB  SER   696      11.929   6.390  52.745  1.00  0.00
ATOM   5239  OG  SER   696      11.159   6.090  51.590  1.00  0.00
ATOM   5240  H   PHE   697      14.382   4.250  54.234  1.00  0.00
ATOM   5241  N   PHE   697      13.910   3.724  53.544  1.00  0.00
ATOM   5242  CA  PHE   697      13.898   2.265  53.641  1.00  0.00
ATOM   5243  C   PHE   697      12.721   2.087  54.590  1.00  0.00
ATOM   5244  O   PHE   697      12.787   2.513  55.741  1.00  0.00
ATOM   5245  CB  PHE   697      15.153   1.618  54.236  1.00  0.00
ATOM   5246  CG  PHE   697      16.357   1.780  53.337  1.00  0.00
ATOM   5247  CD1 PHE   697      17.201   2.879  53.481  1.00  0.00
ATOM   5248  CD2 PHE   697      16.632   0.830  52.356  1.00  0.00
ATOM   5249  CE1 PHE   697      18.311   3.026  52.651  1.00  0.00
ATOM   5250  CE2 PHE   697      17.741   0.977  51.525  1.00  0.00
ATOM   5251  CZ  PHE   697      18.580   2.075  51.673  1.00  0.00
ATOM   5252  H   LEU   698      11.553   1.191  53.183  1.00  0.00
ATOM   5253  N   LEU   698      11.635   1.454  54.131  1.00  0.00
ATOM   5254  CA  LEU   698      10.527   1.136  55.073  1.00  0.00
ATOM   5255  C   LEU   698       9.974   2.390  55.754  1.00  0.00
ATOM   5256  O   LEU   698       9.009   2.306  56.510  1.00  0.00
ATOM   5257  CB  LEU   698      11.018   0.140  56.127  1.00  0.00
ATOM   5258  CG  LEU   698       9.937  -0.220  57.153  1.00  0.00
ATOM   5259  CD1 LEU   698      10.457  -1.288  58.113  1.00  0.00
ATOM   5260  CD2 LEU   698       9.542   1.016  57.961  1.00  0.00
ATOM   5261  H   LYS   699      11.290   3.627  54.850  1.00  0.00
ATOM   5262  N   LYS   699      10.553   3.520  55.497  1.00  0.00
ATOM   5263  CA  LYS   699      10.077   4.655  56.198  1.00  0.00
ATOM   5264  C   LYS   699       8.735   5.274  55.859  1.00  0.00
ATOM   5265  O   LYS   699       8.003   5.689  56.755  1.00  0.00
ATOM   5266  CB  LYS   699      11.191   5.697  56.057  1.00  0.00
ATOM   5267  CG  LYS   699      10.848   6.989  56.800  1.00  0.00
ATOM   5268  CD  LYS   699      12.035   7.953  56.783  1.00  0.00
ATOM   5269  CE  LYS   699      11.678   9.260  57.491  1.00  0.00
ATOM   5270  NZ  LYS   699      12.851  10.174  57.490  1.00  0.00
ATOM   5271  H   VAL   700       9.257   4.954  53.985  1.00  0.00
ATOM   5272  N   VAL   700       8.506   5.281  54.535  1.00  0.00
ATOM   5273  CA  VAL   700       7.276   5.716  53.877  1.00  0.00
ATOM   5274  C   VAL   700       6.232   4.773  54.448  1.00  0.00
ATOM   5275  O   VAL   700       5.117   5.197  54.747  1.00  0.00
ATOM   5276  CB  VAL   700       7.292   5.617  52.335  1.00  0.00
ATOM   5277  CG1 VAL   700       5.933   6.012  51.758  1.00  0.00
ATOM   5278  CG2 VAL   700       8.354   6.549  51.754  1.00  0.00
ATOM   5279  H   LEU   701       7.629   3.392  54.255  1.00  0.00
ATOM   5280  N   LEU   701       6.700   3.516  54.565  1.00  0.00
ATOM   5281  CA  LEU   701       5.971   2.378  55.096  1.00  0.00
ATOM   5282  C   LEU   701       5.485   2.764  56.488  1.00  0.00
ATOM   5283  O   LEU   701       4.302   2.625  56.789  1.00  0.00
ATOM   5284  CB  LEU   701       6.839   1.120  55.173  1.00  0.00
ATOM   5285  CG  LEU   701       6.068  -0.103  55.684  1.00  0.00
ATOM   5286  CD1 LEU   701       4.899  -0.416  54.753  1.00  0.00
ATOM   5287  CD2 LEU   701       6.989  -1.322  55.741  1.00  0.00
ATOM   5288  H   LYS   702       7.339   3.315  56.989  1.00  0.00
ATOM   5289  N   LYS   702       6.404   3.242  57.296  1.00  0.00
ATOM   5290  CA  LYS   702       6.051   3.686  58.692  1.00  0.00
ATOM   5291  C   LYS   702       5.174   4.925  58.728  1.00  0.00
ATOM   5292  O   LYS   702       4.222   4.984  59.503  1.00  0.00
ATOM   5293  CB  LYS   702       7.341   3.929  59.480  1.00  0.00
ATOM   5294  CG  LYS   702       8.068   2.620  59.788  1.00  0.00
ATOM   5295  CD  LYS   702       9.369   2.888  60.545  1.00  0.00
ATOM   5296  CE  LYS   702      10.096   1.579  60.849  1.00  0.00
ATOM   5297  NZ  LYS   702      11.376   1.861  61.551  1.00  0.00
ATOM   5298  H   LEU   703       6.428   5.624  57.420  1.00  0.00
ATOM   5299  N   LEU   703       5.571   5.832  57.862  1.00  0.00
ATOM   5300  CA  LEU   703       4.874   7.060  57.517  1.00  0.00
ATOM   5301  C   LEU   703       3.728   6.655  56.609  1.00  0.00
ATOM   5302  O   LEU   703       2.769   7.409  56.453  1.00  0.00
ATOM   5303  CB  LEU   703       5.775   8.072  56.804  1.00  0.00
ATOM   5304  CG  LEU   703       6.889   8.614  57.707  1.00  0.00
ATOM   5305  CD1 LEU   703       7.828   9.512  56.903  1.00  0.00
ATOM   5306  CD2 LEU   703       6.291   9.430  58.852  1.00  0.00
ATOM   5307  H   ASN   704       4.617   4.905  56.182  1.00  0.00
ATOM   5308  N   ASN   704       3.813   5.449  56.004  1.00  0.00
ATOM   5309  CA  ASN   704       2.774   4.922  55.109  1.00  0.00
ATOM   5310  C   ASN   704       1.562   4.941  56.007  1.00  0.00
ATOM   5311  O   ASN   704       0.735   5.845  55.907  1.00  0.00
ATOM   5312  CB  ASN   704       3.017   3.506  54.581  1.00  0.00
ATOM   5313  CG  ASN   704       2.880   3.450  53.063  1.00  0.00
ATOM   5314  ND2 ASN   704       3.803   2.797  52.388  1.00  0.00
ATOM   5315  OD1 ASN   704       1.944   3.995  52.494  1.00  0.00
ATOM   5316  H   LYS   705       2.238   3.267  56.856  1.00  0.00
ATOM   5317  N   LYS   705       1.509   3.932  56.866  1.00  0.00
ATOM   5318  CA  LYS   705       0.421   3.778  57.816  1.00  0.00
ATOM   5319  C   LYS   705       0.045   5.161  58.453  1.00  0.00
ATOM   5320  O   LYS   705      -1.122   5.404  58.754  1.00  0.00
ATOM   5321  CB  LYS   705       0.803   2.778  58.911  1.00  0.00
ATOM   5322  CG  LYS   705       0.588   1.334  58.455  1.00  0.00
ATOM   5323  CD  LYS   705       0.825   0.361  59.609  1.00  0.00
ATOM   5324  CE  LYS   705       0.713  -1.085  59.128  1.00  0.00
ATOM   5325  NZ  LYS   705       1.279  -2.006  60.149  1.00  0.00
ATOM   5326  H   THR   706       1.941   5.834  58.356  1.00  0.00
ATOM   5327  N   THR   706       1.018   6.035  58.642  1.00  0.00
ATOM   5328  CA  THR   706       0.733   7.309  59.273  1.00  0.00
ATOM   5329  C   THR   706      -0.274   8.008  58.366  1.00  0.00
ATOM   5330  O   THR   706      -1.239   8.593  58.852  1.00  0.00
ATOM   5331  CB  THR   706       1.978   8.199  59.448  1.00  0.00
ATOM   5332  OG1 THR   706       2.923   7.521  60.266  1.00  0.00
ATOM   5333  CG2 THR   706       1.622   9.528  60.109  1.00  0.00
ATOM   5334  H   GLU   707       0.855   7.564  56.848  1.00  0.00
ATOM   5335  N   GLU   707      -0.032   7.927  57.084  1.00  0.00
ATOM   5336  CA  GLU   707      -0.949   8.316  56.020  1.00  0.00
ATOM   5337  C   GLU   707      -1.869   7.122  55.788  1.00  0.00
ATOM   5338  O   GLU   707      -1.871   6.547  54.702  1.00  0.00
ATOM   5339  CB  GLU   707      -0.228   8.685  54.720  1.00  0.00
ATOM   5340  CG  GLU   707       0.684   9.897  54.910  1.00  0.00
ATOM   5341  CD  GLU   707       1.488  10.180  53.646  1.00  0.00
ATOM   5342  OE1 GLU   707       1.276   9.478  52.653  1.00  0.00
ATOM   5343  OE2 GLU   707       2.313  11.100  53.680  1.00  0.00
ATOM   5344  H   TRP   708      -2.724   7.456  57.655  1.00  0.00
ATOM   5345  N   TRP   708      -2.653   6.812  56.911  1.00  0.00
ATOM   5346  CA  TRP   708      -3.365   5.558  56.992  1.00  0.00
ATOM   5347  C   TRP   708      -4.622   5.755  57.831  1.00  0.00
ATOM   5348  O   TRP   708      -4.596   6.489  58.817  1.00  0.00
ATOM   5349  CB  TRP   708      -2.494   4.456  57.603  1.00  0.00
ATOM   5350  CG  TRP   708      -3.136   3.102  57.484  1.00  0.00
ATOM   5351  CD1 TRP   708      -3.813   2.634  56.406  1.00  0.00
ATOM   5352  CD2 TRP   708      -3.160   2.053  58.466  1.00  0.00
ATOM   5353  NE1 TRP   708      -4.255   1.356  56.665  1.00  0.00
ATOM   5354  CE2 TRP   708      -3.871   0.964  57.927  1.00  0.00
ATOM   5355  CE3 TRP   708      -2.639   1.944  59.760  1.00  0.00
ATOM   5356  CZ2 TRP   708      -4.068  -0.213  58.644  1.00  0.00
ATOM   5357  CZ3 TRP   708      -2.835   0.766  60.479  1.00  0.00
ATOM   5358  CH2 TRP   708      -3.544  -0.304  59.926  1.00  0.00
ATOM   5359  N   PRO   709      -5.793   5.111  57.499  1.00  0.00
ATOM   5360  CA  PRO   709      -6.765   5.035  58.566  1.00  0.00
ATOM   5361  C   PRO   709      -6.702   3.629  59.021  1.00  0.00
ATOM   5362  O   PRO   709      -6.401   3.370  60.184  1.00  0.00
ATOM   5363  CB  PRO   709      -8.133   5.362  57.964  1.00  0.00
ATOM   5364  CG  PRO   709      -7.849   6.279  56.795  1.00  0.00
ATOM   5365  CD  PRO   709      -6.649   5.692  56.072  1.00  0.00
ATOM   5366  H   TYR   710      -7.144   3.236  57.182  1.00  0.00
ATOM   5367  N   TYR   710      -6.988   2.814  58.060  1.00  0.00
ATOM   5368  CA  TYR   710      -7.090   1.296  58.187  1.00  0.00
ATOM   5369  C   TYR   710      -7.901   0.499  57.174  1.00  0.00
ATOM   5370  O   TYR   710      -9.090   0.755  56.998  1.00  0.00
ATOM   5371  CB  TYR   710      -7.626   1.042  59.600  1.00  0.00
ATOM   5372  CG  TYR   710      -9.133   1.181  59.675  1.00  0.00
ATOM   5373  CD1 TYR   710      -9.962   0.183  59.158  1.00  0.00
ATOM   5374  CD2 TYR   710      -9.708   2.308  60.263  1.00  0.00
ATOM   5375  CE1 TYR   710     -11.350   0.312  59.228  1.00  0.00
ATOM   5376  CE2 TYR   710     -11.096   2.439  60.334  1.00  0.00
ATOM   5377  CZ  TYR   710     -11.913   1.440  59.816  1.00  0.00
ATOM   5378  OH  TYR   710     -13.279   1.568  59.886  1.00  0.00
ATOM   5379  H   PHE   711      -6.250  -0.496  56.550  1.00  0.00
ATOM   5380  N   PHE   711      -7.236  -0.497  56.500  1.00  0.00
ATOM   5381  CA  PHE   711      -7.906  -1.530  55.737  1.00  0.00
ATOM   5382  C   PHE   711      -7.260  -2.904  55.827  1.00  0.00
ATOM   5383  O   PHE   711      -6.721  -3.398  54.839  1.00  0.00
ATOM   5384  CB  PHE   711      -7.977  -1.080  54.274  1.00  0.00
ATOM   5385  CG  PHE   711      -6.604  -0.887  53.672  1.00  0.00
ATOM   5386  CD1 PHE   711      -5.670  -1.920  53.701  1.00  0.00
ATOM   5387  CD2 PHE   711      -6.262   0.328  53.083  1.00  0.00
ATOM   5388  CE1 PHE   711      -4.404  -1.740  53.145  1.00  0.00
ATOM   5389  CE2 PHE   711      -4.997   0.509  52.527  1.00  0.00
ATOM   5390  CZ  PHE   711      -4.069  -0.526  52.558  1.00  0.00
ATOM   5391  H   VAL   712      -7.703  -3.064  57.768  1.00  0.00
ATOM   5392  N   VAL   712      -7.316  -3.510  56.976  1.00  0.00
ATOM   5393  CA  VAL   712      -6.780  -4.939  57.108  1.00  0.00
ATOM   5394  C   VAL   712      -7.621  -5.804  56.218  1.00  0.00
ATOM   5395  O   VAL   712      -7.135  -6.803  55.691  1.00  0.00
ATOM   5396  CB  VAL   712      -6.826  -5.468  58.559  1.00  0.00
ATOM   5397  CG1 VAL   712      -6.442  -6.946  58.603  1.00  0.00
ATOM   5398  CG2 VAL   712      -5.853  -4.688  59.441  1.00  0.00
ATOM   5399  H   VAL   713      -9.128  -4.565  56.586  1.00  0.00
ATOM   5400  N   VAL   713      -8.862  -5.371  56.083  1.00  0.00
ATOM   5401  CA  VAL   713      -9.833  -6.026  55.233  1.00  0.00
ATOM   5402  C   VAL   713      -9.192  -6.292  53.853  1.00  0.00
ATOM   5403  O   VAL   713      -9.155  -7.435  53.401  1.00  0.00
ATOM   5404  CB  VAL   713     -11.116  -5.182  55.068  1.00  0.00
ATOM   5405  CG1 VAL   713     -12.079  -5.856  54.091  1.00  0.00
ATOM   5406  CG2 VAL   713     -11.824  -5.021  56.412  1.00  0.00
ATOM   5407  H   GLY   714      -8.768  -4.374  53.691  1.00  0.00
ATOM   5408  N   GLY   714      -8.724  -5.263  53.264  1.00  0.00
ATOM   5409  CA  GLY   714      -8.111  -5.391  51.944  1.00  0.00
ATOM   5410  C   GLY   714      -6.965  -6.398  51.919  1.00  0.00
ATOM   5411  O   GLY   714      -6.928  -7.269  51.052  1.00  0.00
ATOM   5412  H   THR   715      -6.090  -5.537  53.515  1.00  0.00
ATOM   5413  N   THR   715      -6.041  -6.283  52.871  1.00  0.00
ATOM   5414  CA  THR   715      -4.954  -7.248  52.979  1.00  0.00
ATOM   5415  C   THR   715      -5.564  -8.612  53.216  1.00  0.00
ATOM   5416  O   THR   715      -5.012  -9.619  52.777  1.00  0.00
ATOM   5417  CB  THR   715      -3.980  -6.910  54.123  1.00  0.00
ATOM   5418  OG1 THR   715      -4.698  -6.867  55.349  1.00  0.00
ATOM   5419  CG2 THR   715      -3.309  -5.557  53.900  1.00  0.00
ATOM   5420  H   VAL   716      -7.136  -7.800  54.199  1.00  0.00
ATOM   5421  N   VAL   716      -6.685  -8.624  53.893  1.00  0.00
ATOM   5422  CA  VAL   716      -7.318  -9.994  54.215  1.00  0.00
ATOM   5423  C   VAL   716      -7.670 -10.733  53.026  1.00  0.00
ATOM   5424  O   VAL   716      -7.237 -11.871  52.857  1.00  0.00
ATOM   5425  CB  VAL   716      -8.563  -9.802  55.109  1.00  0.00
ATOM   5426  CG1 VAL   716      -9.308 -11.126  55.281  1.00  0.00
ATOM   5427  CG2 VAL   716      -8.154  -9.294  56.490  1.00  0.00
ATOM   5428  H   CYS   717      -8.799  -9.268  52.277  1.00  0.00
ATOM   5429  N   CYS   717      -8.440 -10.178  52.141  1.00  0.00
ATOM   5430  CA  CYS   717      -8.781 -10.903  50.925  1.00  0.00
ATOM   5431  C   CYS   717      -7.508 -11.128  50.105  1.00  0.00
ATOM   5432  O   CYS   717      -7.451 -12.052  49.296  1.00  0.00
ATOM   5433  CB  CYS   717      -9.810 -10.138  50.091  1.00  0.00
ATOM   5434  SG  CYS   717      -9.158  -8.558  49.494  1.00  0.00
ATOM   5435  H   ALA   718      -6.651  -9.552  50.981  1.00  0.00
ATOM   5436  N   ALA   718      -6.515 -10.287  50.336  1.00  0.00
ATOM   5437  CA  ALA   718      -5.221 -10.420  49.663  1.00  0.00
ATOM   5438  C   ALA   718      -4.635 -11.802  49.949  1.00  0.00
ATOM   5439  O   ALA   718      -4.124 -12.454  49.041  1.00  0.00
ATOM   5440  CB  ALA   718      -4.256  -9.333  50.121  1.00  0.00
ATOM   5441  H   ILE   719      -5.138 -11.575  51.825  1.00  0.00
ATOM   5442  N   ILE   719      -4.740 -12.169  51.144  1.00  0.00
ATOM   5443  CA  ILE   719      -4.273 -13.494  51.540  1.00  0.00
ATOM   5444  C   ILE   719      -5.127 -14.499  50.784  1.00  0.00
ATOM   5445  O   ILE   719      -4.596 -15.437  50.193  1.00  0.00
ATOM   5446  CB  ILE   719      -4.378 -13.743  53.061  1.00  0.00
ATOM   5447  CG1 ILE   719      -3.378 -12.861  53.818  1.00  0.00
ATOM   5448  CG2 ILE   719      -4.076 -15.208  53.383  1.00  0.00
ATOM   5449  CD1 ILE   719      -3.647 -12.868  55.319  1.00  0.00
ATOM   5450  H   ALA   720      -6.867 -13.539  51.262  1.00  0.00
ATOM   5451  N   ALA   720      -6.449 -14.303  50.797  1.00  0.00
ATOM   5452  CA  ALA   720      -7.306 -15.269  50.080  1.00  0.00
ATOM   5453  C   ALA   720      -7.143 -15.348  48.568  1.00  0.00
ATOM   5454  O   ALA   720      -7.249 -16.429  47.993  1.00  0.00
ATOM   5455  CB  ALA   720      -8.748 -14.931  50.439  1.00  0.00
ATOM   5456  H   ASN   721      -6.843 -13.347  48.388  1.00  0.00
ATOM   5457  N   ASN   721      -6.873 -14.200  47.892  1.00  0.00
ATOM   5458  CA  ASN   721      -6.624 -14.200  46.454  1.00  0.00
ATOM   5459  C   ASN   721      -5.434 -15.177  46.238  1.00  0.00
ATOM   5460  O   ASN   721      -5.493 -16.035  45.360  1.00  0.00
ATOM   5461  CB  ASN   721      -6.279 -12.816  45.894  1.00  0.00
ATOM   5462  CG  ASN   721      -6.155 -12.850  44.375  1.00  0.00
ATOM   5463  ND2 ASN   721      -7.267 -12.893  43.670  1.00  0.00
ATOM   5464  OD1 ASN   721      -5.059 -12.838  43.832  1.00  0.00
ATOM   5465  H   GLY   722      -4.414 -14.321  47.756  1.00  0.00
ATOM   5466  N   GLY   722      -4.374 -15.022  47.062  1.00  0.00
ATOM   5467  CA  GLY   722      -3.229 -15.823  46.963  1.00  0.00
ATOM   5468  C   GLY   722      -3.518 -17.320  47.022  1.00  0.00
ATOM   5469  O   GLY   722      -3.117 -18.061  46.127  1.00  0.00
ATOM   5470  H   GLY   723      -4.483 -17.041  48.734  1.00  0.00
ATOM   5471  N   GLY   723      -4.191 -17.685  48.045  1.00  0.00
ATOM   5472  CA  GLY   723      -4.540 -19.096  48.194  1.00  0.00
ATOM   5473  C   GLY   723      -5.426 -19.554  47.058  1.00  0.00
ATOM   5474  O   GLY   723      -5.426 -20.734  46.713  1.00  0.00
ATOM   5475  H   LEU   724      -6.091 -17.633  46.883  1.00  0.00
ATOM   5476  N   LEU   724      -6.144 -18.552  46.526  1.00  0.00
ATOM   5477  CA  LEU   724      -7.025 -18.828  45.388  1.00  0.00
ATOM   5478  C   LEU   724      -6.237 -19.434  44.222  1.00  0.00
ATOM   5479  O   LEU   724      -6.647 -20.449  43.664  1.00  0.00
ATOM   5480  CB  LEU   724      -7.726 -17.544  44.937  1.00  0.00
ATOM   5481  CG  LEU   724      -8.706 -17.777  43.781  1.00  0.00
ATOM   5482  CD1 LEU   724      -9.825 -18.718  44.221  1.00  0.00
ATOM   5483  CD2 LEU   724      -9.325 -16.452  43.338  1.00  0.00
ATOM   5484  H   GLN   725      -4.866 -17.979  44.386  1.00  0.00
ATOM   5485  N   GLN   725      -5.118 -18.795  43.890  1.00  0.00
ATOM   5486  CA  GLN   725      -4.246 -19.274  42.808  1.00  0.00
ATOM   5487  C   GLN   725      -3.660 -20.662  42.942  1.00  0.00
ATOM   5488  O   GLN   725      -3.762 -21.466  42.018  1.00  0.00
ATOM   5489  CB  GLN   725      -3.126 -18.242  42.654  1.00  0.00
ATOM   5490  CG  GLN   725      -3.655 -16.915  42.108  1.00  0.00
ATOM   5491  CD  GLN   725      -4.159 -17.073  40.678  1.00  0.00
ATOM   5492  NE2 GLN   725      -5.321 -16.535  40.372  1.00  0.00
ATOM   5493  OE1 GLN   725      -3.504 -17.680  39.843  1.00  0.00
ATOM   5494  N   PRO   726      -3.063 -21.025  43.997  1.00  0.00
ATOM   5495  CA  PRO   726      -2.354 -22.230  44.203  1.00  0.00
ATOM   5496  C   PRO   726      -3.473 -23.260  44.375  1.00  0.00
ATOM   5497  O   PRO   726      -3.254 -24.450  44.157  1.00  0.00
ATOM   5498  CB  PRO   726      -1.532 -22.086  45.486  1.00  0.00
ATOM   5499  CG  PRO   726      -1.233 -20.608  45.608  1.00  0.00
ATOM   5500  CD  PRO   726      -2.487 -19.878  45.157  1.00  0.00
ATOM   5501  H   ALA   727      -4.729 -21.819  44.950  1.00  0.00
ATOM   5502  N   ALA   727      -4.643 -22.783  44.753  1.00  0.00
ATOM   5503  CA  ALA   727      -5.818 -23.648  44.884  1.00  0.00
ATOM   5504  C   ALA   727      -6.174 -24.189  43.499  1.00  0.00
ATOM   5505  O   ALA   727      -6.511 -25.363  43.364  1.00  0.00
ATOM   5506  CB  ALA   727      -7.003 -22.896  45.477  1.00  0.00
ATOM   5507  H   PHE   728      -5.832 -22.391  42.741  1.00  0.00
ATOM   5508  N   PHE   728      -6.078 -23.329  42.552  1.00  0.00
ATOM   5509  CA  PHE   728      -6.341 -23.752  41.120  1.00  0.00
ATOM   5510  C   PHE   728      -5.291 -24.737  40.674  1.00  0.00
ATOM   5511  O   PHE   728      -5.588 -25.649  39.906  1.00  0.00
ATOM   5512  CB  PHE   728      -6.351 -22.539  40.184  1.00  0.00
ATOM   5513  CG  PHE   728      -6.527 -22.939  38.737  1.00  0.00
ATOM   5514  CD1 PHE   728      -7.801 -23.132  38.209  1.00  0.00
ATOM   5515  CD2 PHE   728      -5.413 -23.117  37.919  1.00  0.00
ATOM   5516  CE1 PHE   728      -7.962 -23.500  36.874  1.00  0.00
ATOM   5517  CE2 PHE   728      -5.573 -23.485  36.584  1.00  0.00
ATOM   5518  CZ  PHE   728      -6.847 -23.677  36.064  1.00  0.00
ATOM   5519  H   SER   729      -3.950 -23.796  41.774  1.00  0.00
ATOM   5520  N   SER   729      -4.156 -24.535  41.153  1.00  0.00
ATOM   5521  CA  SER   729      -3.129 -25.424  40.773  1.00  0.00
ATOM   5522  C   SER   729      -3.587 -26.849  41.177  1.00  0.00
ATOM   5523  O   SER   729      -3.518 -27.772  40.368  1.00  0.00
ATOM   5524  CB  SER   729      -1.795 -25.097  41.447  1.00  0.00
ATOM   5525  OG  SER   729      -1.309 -23.846  40.982  1.00  0.00
ATOM   5526  H   VAL   730      -4.056 -26.247  42.982  1.00  0.00
ATOM   5527  N   VAL   730      -4.049 -27.034  42.386  1.00  0.00
ATOM   5528  CA  VAL   730      -4.533 -28.281  42.874  1.00  0.00
ATOM   5529  C   VAL   730      -5.828 -28.779  42.285  1.00  0.00
ATOM   5530  O   VAL   730      -5.916 -29.936  41.880  1.00  0.00
ATOM   5531  CB  VAL   730      -4.656 -28.168  44.409  1.00  0.00
ATOM   5532  CG1 VAL   730      -5.314 -29.420  44.987  1.00  0.00
ATOM   5533  CG2 VAL   730      -3.275 -28.010  45.044  1.00  0.00
ATOM   5534  H   ILE   731      -6.685 -26.980  42.557  1.00  0.00
ATOM   5535  N   ILE   731      -6.819 -27.903  42.237  1.00  0.00
ATOM   5536  CA  ILE   731      -8.114 -28.289  41.709  1.00  0.00
ATOM   5537  C   ILE   731      -7.875 -28.927  40.315  1.00  0.00
ATOM   5538  O   ILE   731      -8.490 -29.938  39.987  1.00  0.00
ATOM   5539  CB  ILE   731      -9.086 -27.095  41.588  1.00  0.00
ATOM   5540  CG1 ILE   731      -9.483 -26.586  42.979  1.00  0.00
ATOM   5541  CG2 ILE   731     -10.355 -27.516  40.843  1.00  0.00
ATOM   5542  CD1 ILE   731     -10.227 -25.257  42.899  1.00  0.00
ATOM   5543  H   PHE   732      -6.523 -27.517  39.861  1.00  0.00
ATOM   5544  N   PHE   732      -6.980 -28.326  39.528  1.00  0.00
ATOM   5545  CA  PHE   732      -6.654 -28.835  38.186  1.00  0.00
ATOM   5546  C   PHE   732      -5.791 -30.088  38.207  1.00  0.00
ATOM   5547  O   PHE   732      -6.059 -31.033  37.468  1.00  0.00
ATOM   5548  CB  PHE   732      -5.953 -27.729  37.390  1.00  0.00
ATOM   5549  CG  PHE   732      -5.569 -28.186  36.001  1.00  0.00
ATOM   5550  CD1 PHE   732      -6.551 -28.439  35.046  1.00  0.00
ATOM   5551  CD2 PHE   732      -4.227 -28.357  35.666  1.00  0.00
ATOM   5552  CE1 PHE   732      -6.194 -28.860  33.766  1.00  0.00
ATOM   5553  CE2 PHE   732      -3.871 -28.778  34.386  1.00  0.00
ATOM   5554  CZ  PHE   732      -4.854 -29.029  33.438  1.00  0.00
ATOM   5555  H   SER   733      -4.609 -29.261  39.589  1.00  0.00
ATOM   5556  N   SER   733      -4.798 -30.064  39.046  1.00  0.00
ATOM   5557  CA  SER   733      -3.950 -31.238  39.193  1.00  0.00
ATOM   5558  C   SER   733      -4.854 -32.362  39.652  1.00  0.00
ATOM   5559  O   SER   733      -4.610 -33.521  39.326  1.00  0.00
ATOM   5560  CB  SER   733      -2.822 -31.033  40.206  1.00  0.00
ATOM   5561  OG  SER   733      -3.362 -30.860  41.508  1.00  0.00
ATOM   5562  H   GLU   734      -6.093 -31.075  40.654  1.00  0.00
ATOM   5563  N   GLU   734      -5.918 -32.016  40.414  1.00  0.00
ATOM   5564  CA  GLU   734      -6.820 -33.046  40.884  1.00  0.00
ATOM   5565  C   GLU   734      -7.678 -33.669  39.788  1.00  0.00
ATOM   5566  O   GLU   734      -7.904 -34.877  39.794  1.00  0.00
ATOM   5567  CB  GLU   734      -7.712 -32.456  41.979  1.00  0.00
ATOM   5568  CG  GLU   734      -8.766 -33.461  42.444  1.00  0.00
ATOM   5569  CD  GLU   734      -9.623 -32.876  43.562  1.00  0.00
ATOM   5570  OE1 GLU   734     -10.580 -33.541  43.970  1.00  0.00
ATOM   5571  OE2 GLU   734      -9.316 -31.763  44.003  1.00  0.00
ATOM   5572  H   ILE   735      -7.867 -31.884  38.934  1.00  0.00
ATOM   5573  N   ILE   735      -8.106 -32.841  38.907  1.00  0.00
ATOM   5574  CA  ILE   735      -8.966 -33.331  37.835  1.00  0.00
ATOM   5575  C   ILE   735      -8.215 -34.279  36.906  1.00  0.00
ATOM   5576  O   ILE   735      -8.687 -35.382  36.638  1.00  0.00
ATOM   5577  CB  ILE   735      -9.553 -32.150  37.030  1.00  0.00
ATOM   5578  CG1 ILE   735     -10.502 -31.325  37.906  1.00  0.00
ATOM   5579  CG2 ILE   735     -10.332 -32.667  35.819  1.00  0.00
ATOM   5580  CD1 ILE   735     -10.925 -30.033  37.214  1.00  0.00
ATOM   5581  H   ILE   736      -6.781 -32.922  36.721  1.00  0.00
ATOM   5582  N   ILE   736      -7.116 -33.819  36.482  1.00  0.00
ATOM   5583  CA  ILE   736      -6.318 -34.668  35.603  1.00  0.00
ATOM   5584  C   ILE   736      -5.868 -35.917  36.358  1.00  0.00
ATOM   5585  O   ILE   736      -5.862 -37.009  35.794  1.00  0.00
ATOM   5586  CB  ILE   736      -5.090 -33.910  35.050  1.00  0.00
ATOM   5587  CG1 ILE   736      -5.536 -32.782  34.113  1.00  0.00
ATOM   5588  CG2 ILE   736      -4.184 -34.863  34.268  1.00  0.00
ATOM   5589  CD1 ILE   736      -4.369 -31.883  33.719  1.00  0.00
ATOM   5590  H   ALA   737      -5.547 -34.820  37.999  1.00  0.00
ATOM   5591  N   ALA   737      -5.512 -35.725  37.607  1.00  0.00
ATOM   5592  CA  ALA   737      -5.066 -36.842  38.432  1.00  0.00
ATOM   5593  C   ALA   737      -6.183 -37.841  38.725  1.00  0.00
ATOM   5594  O   ALA   737      -5.964 -39.049  38.657  1.00  0.00
ATOM   5595  CB  ALA   737      -4.485 -36.305  39.734  1.00  0.00
ATOM   5596  H   ILE   738      -7.502 -36.360  39.097  1.00  0.00
ATOM   5597  N   ILE   738      -7.374 -37.337  39.040  1.00  0.00
ATOM   5598  CA  ILE   738      -8.507 -38.222  39.304  1.00  0.00
ATOM   5599  C   ILE   738      -8.883 -39.047  38.073  1.00  0.00
ATOM   5600  O   ILE   738      -9.403 -40.152  38.208  1.00  0.00
ATOM   5601  CB  ILE   738      -9.724 -37.403  39.787  1.00  0.00
ATOM   5602  CG1 ILE   738      -9.451 -36.807  41.173  1.00  0.00
ATOM   5603  CG2 ILE   738     -10.964 -38.295  39.877  1.00  0.00
ATOM   5604  CD1 ILE   738     -10.516 -35.788  41.567  1.00  0.00
ATOM   5605  H   PHE   739      -8.150 -37.609  36.940  1.00  0.00
ATOM   5606  N   PHE   739      -8.603 -38.485  36.973  1.00  0.00
ATOM   5607  CA  PHE   739      -8.957 -39.153  35.723  1.00  0.00
ATOM   5608  C   PHE   739      -7.889 -39.826  34.878  1.00  0.00
ATOM   5609  O   PHE   739      -8.206 -40.450  33.867  1.00  0.00
ATOM   5610  CB  PHE   739      -9.686 -38.089  34.896  1.00  0.00
ATOM   5611  CG  PHE   739     -10.149 -38.626  33.561  1.00  0.00
ATOM   5612  CD1 PHE   739     -11.410 -39.206  33.434  1.00  0.00
ATOM   5613  CD2 PHE   739      -9.318 -38.544  32.446  1.00  0.00
ATOM   5614  CE1 PHE   739     -11.835 -39.700  32.202  1.00  0.00
ATOM   5615  CE2 PHE   739      -9.743 -39.039  31.214  1.00  0.00
ATOM   5616  CZ  PHE   739     -11.001 -39.616  31.094  1.00  0.00
ATOM   5617  H   GLY   740      -6.496 -39.134  36.192  1.00  0.00
ATOM   5618  N   GLY   740      -6.624 -39.658  35.365  1.00  0.00
ATOM   5619  CA  GLY   740      -5.467 -40.234  34.703  1.00  0.00
ATOM   5620  C   GLY   740      -5.226 -41.519  35.467  1.00  0.00
ATOM   5621  O   GLY   740      -4.644 -42.457  34.927  1.00  0.00
ATOM   5622  N   PRO   741      -5.669 -41.624  36.761  1.00  0.00
ATOM   5623  CA  PRO   741      -5.770 -42.938  37.484  1.00  0.00
ATOM   5624  C   PRO   741      -6.848 -43.019  38.576  1.00  0.00
ATOM   5625  O   PRO   741      -6.790 -42.277  39.555  1.00  0.00
ATOM   5626  CB  PRO   741      -4.368 -43.078  38.078  1.00  0.00
ATOM   5627  CG  PRO   741      -3.880 -41.662  38.295  1.00  0.00
ATOM   5628  CD  PRO   741      -4.250 -40.885  37.043  1.00  0.00
ATOM   5629  H   GLY   742      -7.807 -44.500  37.597  1.00  0.00
ATOM   5630  N   GLY   742      -7.817 -43.926  38.401  1.00  0.00
ATOM   5631  CA  GLY   742      -8.890 -44.087  39.378  1.00  0.00
ATOM   5632  C   GLY   742     -10.038 -45.040  39.039  1.00  0.00
ATOM   5633  O   GLY   742      -9.928 -45.829  38.103  1.00  0.00
ATOM   5634  H   ASP   743     -11.092 -44.281  40.536  1.00  0.00
ATOM   5635  N   ASP   743     -11.131 -44.946  39.807  1.00  0.00
ATOM   5636  CA  ASP   743     -12.334 -45.736  39.633  1.00  0.00
ATOM   5637  C   ASP   743     -13.144 -45.216  38.453  1.00  0.00
ATOM   5638  O   ASP   743     -13.377 -44.014  38.347  1.00  0.00
ATOM   5639  CB  ASP   743     -13.186 -45.715  40.906  1.00  0.00
ATOM   5640  CG  ASP   743     -14.379 -46.659  40.792  1.00  0.00
ATOM   5641  OD1 ASP   743     -14.898 -47.069  41.835  1.00  0.00
ATOM   5642  OD2 ASP   743     -14.628 -46.858  39.307  1.00  0.00
ATOM   5643  H   ASP   744     -13.325 -47.062  37.672  1.00  0.00
ATOM   5644  N   ASP   744     -13.601 -46.124  37.536  1.00  0.00
ATOM   5645  CA  ASP   744     -14.469 -45.783  36.383  1.00  0.00
ATOM   5646  C   ASP   744     -15.797 -45.062  36.595  1.00  0.00
ATOM   5647  O   ASP   744     -16.023 -44.003  36.014  1.00  0.00
ATOM   5648  CB  ASP   744     -14.701 -47.110  35.654  1.00  0.00
ATOM   5649  CG  ASP   744     -13.383 -47.744  35.219  1.00  0.00
ATOM   5650  OD1 ASP   744     -13.353 -48.967  35.051  1.00  0.00
ATOM   5651  OD2 ASP   744     -12.381 -46.609  35.101  1.00  0.00
ATOM   5652  H   ALA   745     -16.548 -46.444  37.916  1.00  0.00
ATOM   5653  N   ALA   745     -16.708 -45.601  37.428  1.00  0.00
ATOM   5654  CA  ALA   745     -18.012 -44.879  37.616  1.00  0.00
ATOM   5655  C   ALA   745     -17.749 -43.717  38.560  1.00  0.00
ATOM   5656  O   ALA   745     -16.904 -43.822  39.446  1.00  0.00
ATOM   5657  CB  ALA   745     -19.095 -45.787  38.186  1.00  0.00
ATOM   5658  H   VAL   746     -19.160 -42.571  37.654  1.00  0.00
ATOM   5659  N   VAL   746     -18.493 -42.567  38.382  1.00  0.00
ATOM   5660  CA  VAL   746     -18.345 -41.382  39.200  1.00  0.00
ATOM   5661  C   VAL   746     -17.209 -40.441  38.913  1.00  0.00
ATOM   5662  O   VAL   746     -16.958 -39.523  39.690  1.00  0.00
ATOM   5663  CB  VAL   746     -18.274 -41.868  40.665  1.00  0.00
ATOM   5664  CG1 VAL   746     -18.017 -40.693  41.607  1.00  0.00
ATOM   5665  CG2 VAL   746     -19.588 -42.534  41.069  1.00  0.00
ATOM   5666  H   LYS   747     -16.731 -41.655  37.548  1.00  0.00
ATOM   5667  N   LYS   747     -16.622 -40.719  37.845  1.00  0.00
ATOM   5668  CA  LYS   747     -15.797 -39.771  37.008  1.00  0.00
ATOM   5669  C   LYS   747     -16.277 -38.369  37.308  1.00  0.00
ATOM   5670  O   LYS   747     -15.493 -37.424  37.252  1.00  0.00
ATOM   5671  CB  LYS   747     -15.921 -40.063  35.509  1.00  0.00
ATOM   5672  CG  LYS   747     -14.992 -41.198  35.078  1.00  0.00
ATOM   5673  CD  LYS   747     -14.773 -41.173  33.565  1.00  0.00
ATOM   5674  CE  LYS   747     -14.012 -42.417  33.109  1.00  0.00
ATOM   5675  NZ  LYS   747     -12.604 -42.352  33.583  1.00  0.00
ATOM   5676  H   GLN   748     -18.142 -39.152  37.652  1.00  0.00
ATOM   5677  N   GLN   748     -17.619 -38.315  37.636  1.00  0.00
ATOM   5678  CA  GLN   748     -18.280 -37.054  37.963  1.00  0.00
ATOM   5679  C   GLN   748     -17.736 -36.272  39.226  1.00  0.00
ATOM   5680  O   GLN   748     -18.245 -35.202  39.554  1.00  0.00
ATOM   5681  CB  GLN   748     -19.772 -37.353  38.132  1.00  0.00
ATOM   5682  CG  GLN   748     -20.593 -36.068  38.244  1.00  0.00
ATOM   5683  CD  GLN   748     -22.053 -36.377  38.560  1.00  0.00
ATOM   5684  NE2 GLN   748     -22.960 -36.037  37.669  1.00  0.00
ATOM   5685  OE1 GLN   748     -22.368 -36.923  39.607  1.00  0.00
ATOM   5686  H   GLN   749     -16.708 -37.794  40.192  1.00  0.00
ATOM   5687  N   GLN   749     -16.681 -36.848  39.909  1.00  0.00
ATOM   5688  CA  GLN   749     -15.509 -36.051  40.213  1.00  0.00
ATOM   5689  C   GLN   749     -15.003 -35.292  39.007  1.00  0.00
ATOM   5690  O   GLN   749     -14.274 -34.313  39.157  1.00  0.00
ATOM   5691  CB  GLN   749     -14.403 -36.952  40.769  1.00  0.00
ATOM   5692  CG  GLN   749     -14.718 -37.415  42.191  1.00  0.00
ATOM   5693  CD  GLN   749     -13.590 -38.276  42.749  1.00  0.00
ATOM   5694  NE2 GLN   749     -13.350 -38.213  44.042  1.00  0.00
ATOM   5695  OE1 GLN   749     -12.930 -39.000  42.018  1.00  0.00
ATOM   5696  H   LYS   750     -15.986 -36.643  37.632  1.00  0.00
ATOM   5697  N   LYS   750     -15.460 -35.821  37.783  1.00  0.00
ATOM   5698  CA  LYS   750     -15.054 -34.958  36.579  1.00  0.00
ATOM   5699  C   LYS   750     -15.693 -33.659  36.774  1.00  0.00
ATOM   5700  O   LYS   750     -15.026 -32.690  37.129  1.00  0.00
ATOM   5701  CB  LYS   750     -15.487 -35.564  35.241  1.00  0.00
ATOM   5702  CG  LYS   750     -16.958 -35.981  35.262  1.00  0.00
ATOM   5703  CD  LYS   750     -17.399 -36.482  33.887  1.00  0.00
ATOM   5704  CE  LYS   750     -18.791 -37.106  33.960  1.00  0.00
ATOM   5705  NZ  LYS   750     -19.189 -37.619  32.622  1.00  0.00
ATOM   5706  H   CYS   751     -17.366 -34.365  36.234  1.00  0.00
ATOM   5707  N   CYS   751     -16.965 -33.531  36.579  1.00  0.00
ATOM   5708  CA  CYS   751     -17.819 -32.368  36.800  1.00  0.00
ATOM   5709  C   CYS   751     -17.640 -31.583  38.095  1.00  0.00
ATOM   5710  O   CYS   751     -17.584 -30.356  38.069  1.00  0.00
ATOM   5711  CB  CYS   751     -19.262 -32.862  36.685  1.00  0.00
ATOM   5712  SG  CYS   751     -19.675 -33.360  34.995  1.00  0.00
ATOM   5713  H   ASN   752     -17.576 -33.271  39.189  1.00  0.00
ATOM   5714  N   ASN   752     -17.547 -32.285  39.198  1.00  0.00
ATOM   5715  CA  ASN   752     -17.391 -31.586  40.473  1.00  0.00
ATOM   5716  C   ASN   752     -16.118 -30.737  40.488  1.00  0.00
ATOM   5717  O   ASN   752     -16.154 -29.581  40.902  1.00  0.00
ATOM   5718  CB  ASN   752     -17.372 -32.586  41.633  1.00  0.00
ATOM   5719  CG  ASN   752     -18.762 -33.158  41.893  1.00  0.00
ATOM   5720  ND2 ASN   752     -18.839 -34.352  42.443  1.00  0.00
ATOM   5721  OD1 ASN   752     -19.768 -32.528  41.598  1.00  0.00
ATOM   5722  H   ILE   753     -15.089 -32.273  39.742  1.00  0.00
ATOM   5723  N   ILE   753     -15.062 -31.331  40.037  1.00  0.00
ATOM   5724  CA  ILE   753     -13.808 -30.596  39.957  1.00  0.00
ATOM   5725  C   ILE   753     -13.962 -29.506  38.878  1.00  0.00
ATOM   5726  O   ILE   753     -13.476 -28.391  39.055  1.00  0.00
ATOM   5727  CB  ILE   753     -12.611 -31.513  39.620  1.00  0.00
ATOM   5728  CG1 ILE   753     -12.671 -32.798  40.453  1.00  0.00
ATOM   5729  CG2 ILE   753     -11.292 -30.799  39.921  1.00  0.00
ATOM   5730  CD1 ILE   753     -11.678 -33.841  39.952  1.00  0.00
ATOM   5731  H   PHE   754     -15.050 -30.696  37.634  1.00  0.00
ATOM   5732  N   PHE   754     -14.641 -29.806  37.757  1.00  0.00
ATOM   5733  CA  PHE   754     -14.786 -28.766  36.663  1.00  0.00
ATOM   5734  C   PHE   754     -15.576 -27.578  37.234  1.00  0.00
ATOM   5735  O   PHE   754     -15.124 -26.439  37.150  1.00  0.00
ATOM   5736  CB  PHE   754     -15.504 -29.329  35.432  1.00  0.00
ATOM   5737  CG  PHE   754     -14.796 -30.538  34.864  1.00  0.00
ATOM   5738  CD1 PHE   754     -15.528 -31.594  34.325  1.00  0.00
ATOM   5739  CD2 PHE   754     -13.405 -30.605  34.877  1.00  0.00
ATOM   5740  CE1 PHE   754     -14.873 -32.708  33.802  1.00  0.00
ATOM   5741  CE2 PHE   754     -12.750 -31.719  34.354  1.00  0.00
ATOM   5742  CZ  PHE   754     -13.484 -32.769  33.817  1.00  0.00
ATOM   5743  H   SER   755     -17.160 -28.647  37.915  1.00  0.00
ATOM   5744  N   SER   755     -16.773 -27.742  37.846  1.00  0.00
ATOM   5745  CA  SER   755     -17.503 -26.609  38.409  1.00  0.00
ATOM   5746  C   SER   755     -16.742 -26.045  39.608  1.00  0.00
ATOM   5747  O   SER   755     -16.806 -24.846  39.870  1.00  0.00
ATOM   5748  CB  SER   755     -18.913 -27.022  38.836  1.00  0.00
ATOM   5749  OG  SER   755     -18.845 -28.043  39.820  1.00  0.00
ATOM   5750  H   LEU   756     -16.029 -27.867  40.093  1.00  0.00
ATOM   5751  N   LEU   756     -16.013 -26.911  40.337  1.00  0.00
ATOM   5752  CA  LEU   756     -15.199 -26.477  41.473  1.00  0.00
ATOM   5753  C   LEU   756     -14.202 -25.484  40.951  1.00  0.00
ATOM   5754  O   LEU   756     -14.053 -24.405  41.519  1.00  0.00
ATOM   5755  CB  LEU   756     -14.473 -27.645  42.145  1.00  0.00
ATOM   5756  CG  LEU   756     -13.678 -27.218  43.384  1.00  0.00
ATOM   5757  CD1 LEU   756     -14.612 -26.601  44.422  1.00  0.00
ATOM   5758  CD2 LEU   756     -12.982 -28.426  44.008  1.00  0.00
ATOM   5759  H   ILE   757     -13.700 -26.670  39.457  1.00  0.00
ATOM   5760  N   ILE   757     -13.504 -25.797  39.875  1.00  0.00
ATOM   5761  CA  ILE   757     -12.498 -24.948  39.291  1.00  0.00
ATOM   5762  C   ILE   757     -13.176 -23.595  38.996  1.00  0.00
ATOM   5763  O   ILE   757     -12.625 -22.545  39.320  1.00  0.00
ATOM   5764  CB  ILE   757     -11.892 -25.534  37.996  1.00  0.00
ATOM   5765  CG1 ILE   757     -11.052 -26.777  38.313  1.00  0.00
ATOM   5766  CG2 ILE   757     -10.993 -24.500  37.315  1.00  0.00
ATOM   5767  CD1 ILE   757     -10.677 -27.539  37.047  1.00  0.00
ATOM   5768  H   PHE   758     -14.781 -24.527  38.230  1.00  0.00
ATOM   5769  N   PHE   758     -14.360 -23.649  38.392  1.00  0.00
ATOM   5770  CA  PHE   758     -15.061 -22.422  37.963  1.00  0.00
ATOM   5771  C   PHE   758     -15.491 -21.674  39.319  1.00  0.00
ATOM   5772  O   PHE   758     -14.779 -20.788  39.786  1.00  0.00
ATOM   5773  CB  PHE   758     -16.300 -22.704  37.106  1.00  0.00
ATOM   5774  CG  PHE   758     -16.985 -21.432  36.660  1.00  0.00
ATOM   5775  CD1 PHE   758     -16.272 -20.452  35.975  1.00  0.00
ATOM   5776  CD2 PHE   758     -18.336 -21.232  36.933  1.00  0.00
ATOM   5777  CE1 PHE   758     -16.904 -19.279  35.564  1.00  0.00
ATOM   5778  CE2 PHE   758     -18.970 -20.059  36.523  1.00  0.00
ATOM   5779  CZ  PHE   758     -18.253 -19.085  35.839  1.00  0.00
ATOM   5780  H   LEU   759     -17.104 -22.873  39.536  1.00  0.00
ATOM   5781  N   LEU   759     -16.633 -22.078  39.881  1.00  0.00
ATOM   5782  CA  LEU   759     -17.202 -21.342  41.030  1.00  0.00
ATOM   5783  C   LEU   759     -16.170 -20.947  42.068  1.00  0.00
ATOM   5784  O   LEU   759     -16.146 -19.799  42.506  1.00  0.00
ATOM   5785  CB  LEU   759     -18.293 -22.200  41.675  1.00  0.00
ATOM   5786  CG  LEU   759     -19.376 -22.632  40.680  1.00  0.00
ATOM   5787  CD1 LEU   759     -20.525 -23.318  41.415  1.00  0.00
ATOM   5788  CD2 LEU   759     -19.926 -21.416  39.937  1.00  0.00
ATOM   5789  H   PHE   760     -15.331 -22.721  42.231  1.00  0.00
ATOM   5790  N   PHE   760     -15.288 -21.779  42.522  1.00  0.00
ATOM   5791  CA  PHE   760     -14.273 -21.378  43.410  1.00  0.00
ATOM   5792  C   PHE   760     -13.345 -20.286  42.917  1.00  0.00
ATOM   5793  O   PHE   760     -13.449 -19.143  43.356  1.00  0.00
ATOM   5794  CB  PHE   760     -13.463 -22.626  43.778  1.00  0.00
ATOM   5795  CG  PHE   760     -12.352 -22.314  44.755  1.00  0.00
ATOM   5796  CD1 PHE   760     -12.633 -21.680  45.963  1.00  0.00
ATOM   5797  CD2 PHE   760     -11.036 -22.660  44.453  1.00  0.00
ATOM   5798  CE1 PHE   760     -11.607 -21.394  46.863  1.00  0.00
ATOM   5799  CE2 PHE   760     -10.010 -22.374  45.352  1.00  0.00
ATOM   5800  CZ  PHE   760     -10.297 -21.741  46.556  1.00  0.00
ATOM   5801  H   LEU   761     -12.283 -21.467  41.694  1.00  0.00
ATOM   5802  N   LEU   761     -12.428 -20.545  42.014  1.00  0.00
ATOM   5803  CA  LEU   761     -11.612 -19.462  41.469  1.00  0.00
ATOM   5804  C   LEU   761     -12.314 -18.276  40.816  1.00  0.00
ATOM   5805  O   LEU   761     -11.998 -17.129  41.121  1.00  0.00
ATOM   5806  CB  LEU   761     -10.652 -20.117  40.472  1.00  0.00
ATOM   5807  CG  LEU   761      -9.729 -19.105  39.782  1.00  0.00
ATOM   5808  CD1 LEU   761      -8.753 -18.508  40.793  1.00  0.00
ATOM   5809  CD2 LEU   761      -8.930 -19.788  38.673  1.00  0.00
ATOM   5810  H   GLY   762     -13.518 -19.492  39.753  1.00  0.00
ATOM   5811  N   GLY   762     -13.267 -18.553  39.926  1.00  0.00
ATOM   5812  CA  GLY   762     -13.955 -17.486  39.203  1.00  0.00
ATOM   5813  C   GLY   762     -14.799 -16.602  40.108  1.00  0.00
ATOM   5814  O   GLY   762     -14.917 -15.404  39.863  1.00  0.00
ATOM   5815  H   ILE   763     -15.286 -18.110  41.338  1.00  0.00
ATOM   5816  N   ILE   763     -15.373 -17.149  41.130  1.00  0.00
ATOM   5817  CA  ILE   763     -16.201 -16.273  42.031  1.00  0.00
ATOM   5818  C   ILE   763     -15.474 -15.810  43.187  1.00  0.00
ATOM   5819  O   ILE   763     -15.581 -14.642  43.554  1.00  0.00
ATOM   5820  CB  ILE   763     -17.471 -17.034  42.472  1.00  0.00
ATOM   5821  CG1 ILE   763     -18.384 -17.293  41.268  1.00  0.00
ATOM   5822  CG2 ILE   763     -18.249 -16.216  43.506  1.00  0.00
ATOM   5823  CD1 ILE   763     -19.533 -18.229  41.625  1.00  0.00
ATOM   5824  H   ILE   764     -14.582 -17.581  43.625  1.00  0.00
ATOM   5825  N   ILE   764     -14.650 -16.635  43.898  1.00  0.00
ATOM   5826  CA  ILE   764     -13.867 -16.161  45.043  1.00  0.00
ATOM   5827  C   ILE   764     -12.918 -15.020  44.694  1.00  0.00
ATOM   5828  O   ILE   764     -12.645 -14.166  45.535  1.00  0.00
ATOM   5829  CB  ILE   764     -13.078 -17.342  45.651  1.00  0.00
ATOM   5830  CG1 ILE   764     -14.039 -18.371  46.257  1.00  0.00
ATOM   5831  CG2 ILE   764     -12.140 -16.844  46.752  1.00  0.00
ATOM   5832  CD1 ILE   764     -14.893 -17.760  47.363  1.00  0.00
ATOM   5833  H   SER   765     -12.665 -15.798  42.767  1.00  0.00
ATOM   5834  N   SER   765     -12.476 -15.091  43.430  1.00  0.00
ATOM   5835  CA  SER   765     -11.635 -13.973  43.052  1.00  0.00
ATOM   5836  C   SER   765     -12.412 -12.792  42.758  1.00  0.00
ATOM   5837  O   SER   765     -12.183 -11.741  43.351  1.00  0.00
ATOM   5838  CB  SER   765     -10.781 -14.347  41.839  1.00  0.00
ATOM   5839  OG  SER   765     -11.613 -14.590  40.714  1.00  0.00
ATOM   5840  H   PHE   766     -13.753 -13.778  41.740  1.00  0.00
ATOM   5841  N   PHE   766     -13.369 -12.875  41.850  1.00  0.00
ATOM   5842  CA  PHE   766     -13.879 -11.780  41.038  1.00  0.00
ATOM   5843  C   PHE   766     -14.374 -10.876  42.162  1.00  0.00
ATOM   5844  O   PHE   766     -14.260  -9.656  42.067  1.00  0.00
ATOM   5845  CB  PHE   766     -15.033 -12.113  40.087  1.00  0.00
ATOM   5846  CG  PHE   766     -16.382 -11.835  40.712  1.00  0.00
ATOM   5847  CD1 PHE   766     -16.917 -10.550  40.688  1.00  0.00
ATOM   5848  CD2 PHE   766     -17.099 -12.865  41.316  1.00  0.00
ATOM   5849  CE1 PHE   766     -18.161 -10.295  41.264  1.00  0.00
ATOM   5850  CE2 PHE   766     -18.343 -12.611  41.892  1.00  0.00
ATOM   5851  CZ  PHE   766     -18.872 -11.327  41.866  1.00  0.00
ATOM   5852  H   PHE   767     -15.216 -12.525  43.057  1.00  0.00
ATOM   5853  N   PHE   767     -14.926 -11.598  43.235  1.00  0.00
ATOM   5854  CA  PHE   767     -15.084 -11.047  44.578  1.00  0.00
ATOM   5855  C   PHE   767     -13.875 -10.521  45.347  1.00  0.00
ATOM   5856  O   PHE   767     -13.964  -9.484  46.001  1.00  0.00
ATOM   5857  CB  PHE   767     -15.776 -12.153  45.383  1.00  0.00
ATOM   5858  CG  PHE   767     -16.265 -11.657  46.725  1.00  0.00
ATOM   5859  CD1 PHE   767     -17.225 -10.651  46.797  1.00  0.00
ATOM   5860  CD2 PHE   767     -15.757 -12.204  47.901  1.00  0.00
ATOM   5861  CE1 PHE   767     -17.675 -10.195  48.035  1.00  0.00
ATOM   5862  CE2 PHE   767     -16.206 -11.749  49.140  1.00  0.00
ATOM   5863  CZ  PHE   767     -17.165 -10.745  49.206  1.00  0.00
ATOM   5864  H   THR   768     -12.782 -12.063  44.717  1.00  0.00
ATOM   5865  N   THR   768     -12.804 -11.229  45.246  1.00  0.00
ATOM   5866  CA  THR   768     -11.591 -10.783  45.927  1.00  0.00
ATOM   5867  C   THR   768     -11.199  -9.335  45.417  1.00  0.00
ATOM   5868  O   THR   768     -10.888  -8.461  46.222  1.00  0.00
ATOM   5869  CB  THR   768     -10.417 -11.752  45.690  1.00  0.00
ATOM   5870  OG1 THR   768     -10.752 -13.027  46.219  1.00  0.00
ATOM   5871  CG2 THR   768      -9.143 -11.259  46.371  1.00  0.00
ATOM   5872  H   PHE   769     -11.445  -9.945  43.589  1.00  0.00
ATOM   5873  N   PHE   769     -11.237  -9.157  44.146  1.00  0.00
ATOM   5874  CA  PHE   769     -10.996  -7.869  43.498  1.00  0.00
ATOM   5875  C   PHE   769     -11.998  -6.743  43.741  1.00  0.00
ATOM   5876  O   PHE   769     -11.601  -5.612  44.013  1.00  0.00
ATOM   5877  CB  PHE   769     -10.882  -8.153  41.997  1.00  0.00
ATOM   5878  CG  PHE   769      -9.690  -9.025  41.673  1.00  0.00
ATOM   5879  CD1 PHE   769      -9.528 -10.258  42.300  1.00  0.00
ATOM   5880  CD2 PHE   769      -8.744  -8.600  40.743  1.00  0.00
ATOM   5881  CE1 PHE   769      -8.428 -11.060  42.000  1.00  0.00
ATOM   5882  CE2 PHE   769      -7.644  -9.402  40.442  1.00  0.00
ATOM   5883  CZ  PHE   769      -7.487 -10.631  41.071  1.00  0.00
ATOM   5884  H   PHE   770     -13.563  -7.976  43.421  1.00  0.00
ATOM   5885  N   PHE   770     -13.262  -7.064  43.649  1.00  0.00
ATOM   5886  CA  PHE   770     -14.262  -6.021  43.899  1.00  0.00
ATOM   5887  C   PHE   770     -13.950  -5.455  45.243  1.00  0.00
ATOM   5888  O   PHE   770     -13.722  -4.254  45.368  1.00  0.00
ATOM   5889  CB  PHE   770     -15.697  -6.558  43.877  1.00  0.00
ATOM   5890  CG  PHE   770     -16.716  -5.467  44.114  1.00  0.00
ATOM   5891  CD1 PHE   770     -17.249  -4.757  43.040  1.00  0.00
ATOM   5892  CD2 PHE   770     -17.130  -5.163  45.409  1.00  0.00
ATOM   5893  CE1 PHE   770     -18.189  -3.751  43.260  1.00  0.00
ATOM   5894  CE2 PHE   770     -18.069  -4.157  45.629  1.00  0.00
ATOM   5895  CZ  PHE   770     -18.598  -3.452  44.554  1.00  0.00
ATOM   5896  H   LEU   771     -14.115  -7.241  46.056  1.00  0.00
ATOM   5897  N   LEU   771     -13.932  -6.286  46.227  1.00  0.00
ATOM   5898  CA  LEU   771     -13.642  -5.846  47.595  1.00  0.00
ATOM   5899  C   LEU   771     -12.298  -5.196  47.901  1.00  0.00
ATOM   5900  O   LEU   771     -12.255  -4.110  48.475  1.00  0.00
ATOM   5901  CB  LEU   771     -13.840  -7.081  48.477  1.00  0.00
ATOM   5902  CG  LEU   771     -13.656  -6.782  49.969  1.00  0.00
ATOM   5903  CD1 LEU   771     -14.642  -5.705  50.417  1.00  0.00
ATOM   5904  CD2 LEU   771     -13.900  -8.044  50.796  1.00  0.00
ATOM   5905  H   GLN   772     -11.257  -6.717  47.058  1.00  0.00
ATOM   5906  N   GLN   772     -11.199  -5.846  47.518  1.00  0.00
ATOM   5907  CA  GLN   772      -9.882  -5.259  47.779  1.00  0.00
ATOM   5908  C   GLN   772      -9.670  -3.977  46.975  1.00  0.00
ATOM   5909  O   GLN   772      -9.097  -3.017  47.486  1.00  0.00
ATOM   5910  CB  GLN   772      -8.781  -6.272  47.453  1.00  0.00
ATOM   5911  CG  GLN   772      -7.391  -5.699  47.730  1.00  0.00
ATOM   5912  CD  GLN   772      -6.301  -6.683  47.319  1.00  0.00
ATOM   5913  NE2 GLN   772      -5.220  -6.200  46.744  1.00  0.00
ATOM   5914  OE1 GLN   772      -6.429  -7.883  47.518  1.00  0.00
ATOM   5915  H   GLY   773     -10.558  -4.769  45.346  1.00  0.00
ATOM   5916  N   GLY   773     -10.137  -3.959  45.722  1.00  0.00
ATOM   5917  CA  GLY   773     -10.040  -2.755  44.896  1.00  0.00
ATOM   5918  C   GLY   773     -10.699  -1.652  45.685  1.00  0.00
ATOM   5919  O   GLY   773     -10.121  -0.579  45.845  1.00  0.00
ATOM   5920  H   PHE   774     -12.268  -2.876  46.080  1.00  0.00
ATOM   5921  N   PHE   774     -11.931  -1.954  46.180  1.00  0.00
ATOM   5922  CA  PHE   774     -12.756  -0.965  46.851  1.00  0.00
ATOM   5923  C   PHE   774     -12.118  -0.324  48.079  1.00  0.00
ATOM   5924  O   PHE   774     -12.232   0.885  48.273  1.00  0.00
ATOM   5925  CB  PHE   774     -14.082  -1.629  47.237  1.00  0.00
ATOM   5926  CG  PHE   774     -15.009  -0.673  47.953  1.00  0.00
ATOM   5927  CD1 PHE   774     -15.769   0.245  47.232  1.00  0.00
ATOM   5928  CD2 PHE   774     -15.109  -0.703  49.342  1.00  0.00
ATOM   5929  CE1 PHE   774     -16.623   1.126  47.894  1.00  0.00
ATOM   5930  CE2 PHE   774     -15.963   0.178  50.005  1.00  0.00
ATOM   5931  CZ  PHE   774     -16.719   1.091  49.280  1.00  0.00
ATOM   5932  H   THR   775     -11.319  -2.083  48.656  1.00  0.00
ATOM   5933  N   THR   775     -11.442  -1.135  48.900  1.00  0.00
ATOM   5934  CA  THR   775     -10.876  -0.642  50.155  1.00  0.00
ATOM   5935  C   THR   775      -9.500   0.003  49.850  1.00  0.00
ATOM   5936  O   THR   775      -9.305   1.189  50.109  1.00  0.00
ATOM   5937  CB  THR   775     -10.703  -1.764  51.196  1.00  0.00
ATOM   5938  OG1 THR   775     -10.144  -2.906  50.562  1.00  0.00
ATOM   5939  CG2 THR   775     -12.042  -2.155  51.818  1.00  0.00
ATOM   5940  H   PHE   776      -8.784  -1.709  49.083  1.00  0.00
ATOM   5941  N   PHE   776      -8.550  -0.773  49.294  1.00  0.00
ATOM   5942  CA  PHE   776      -7.190  -0.284  48.990  1.00  0.00
ATOM   5943  C   PHE   776      -7.186   0.888  48.010  1.00  0.00
ATOM   5944  O   PHE   776      -6.418   1.832  48.182  1.00  0.00
ATOM   5945  CB  PHE   776      -6.350  -1.437  48.430  1.00  0.00
ATOM   5946  CG  PHE   776      -5.013  -0.964  47.905  1.00  0.00
ATOM   5947  CD1 PHE   776      -3.976  -0.666  48.786  1.00  0.00
ATOM   5948  CD2 PHE   776      -4.809  -0.822  46.535  1.00  0.00
ATOM   5949  CE1 PHE   776      -2.745  -0.230  48.301  1.00  0.00
ATOM   5950  CE2 PHE   776      -3.578  -0.386  46.048  1.00  0.00
ATOM   5951  CZ  PHE   776      -2.547  -0.090  46.932  1.00  0.00
ATOM   5952  H   GLY   777      -8.637   0.004  46.890  1.00  0.00
ATOM   5953  N   GLY   777      -8.052   0.789  47.016  1.00  0.00
ATOM   5954  CA  GLY   777      -8.136   1.900  46.075  1.00  0.00
ATOM   5955  C   GLY   777      -8.563   3.187  46.785  1.00  0.00
ATOM   5956  O   GLY   777      -8.063   4.263  46.465  1.00  0.00
ATOM   5957  H   LYS   778      -9.887   2.182  47.933  1.00  0.00
ATOM   5958  N   LYS   778      -9.494   3.071  47.765  1.00  0.00
ATOM   5959  CA  LYS   778      -9.928   4.208  48.577  1.00  0.00
ATOM   5960  C   LYS   778      -8.793   4.752  49.403  1.00  0.00
ATOM   5961  O   LYS   778      -8.789   5.933  49.744  1.00  0.00
ATOM   5962  CB  LYS   778     -11.091   3.797  49.484  1.00  0.00
ATOM   5963  CG  LYS   778     -11.601   4.976  50.314  1.00  0.00
ATOM   5964  CD  LYS   778     -12.720   4.530  51.256  1.00  0.00
ATOM   5965  CE  LYS   778     -13.108   5.663  52.205  1.00  0.00
ATOM   5966  NZ  LYS   778     -14.156   5.195  53.152  1.00  0.00
ATOM   5967  H   ALA   779      -7.950   2.938  49.418  1.00  0.00
ATOM   5968  N   ALA   779      -7.840   3.876  49.706  1.00  0.00
ATOM   5969  CA  ALA   779      -6.641   4.258  50.446  1.00  0.00
[truncated: 289,709 more chars]
